# Supplementary material for: Replication and Relevance of Multiple Susceptibility Loci Discovered from Genome Wide Association Studies for Type 2 Diabetes in an Indian Population
Source: PLoS One. 2016 Jun 16;11(6):e0157364. doi: 10.1371/journal.pone.0157364 (PMC4911058; doi:10.1371/journal.pone.0157364)
Supplement: S1 Table — (XLSX) [file pone.0157364.s001.xlsx]

## Sheet: Sheet1
Sample No.	KCNJ11 rs5219	TCF7L2 rs7903146	SLC30A8 rs13266634	IGF2BP2 rs4402960	HHEX rs1111875	CDKN2A rs10811661	KCNQ1 rS2237892 (1)	CDKAL1 rs7754840	FTO rs8050136	AGE	FPG	HbA1c	TC	TG	HDL C	LDL C	BMI
1	C/T	C/C	C/C	G/G	C/C	C/C	C/C	G/G	A/T	33	154	8.5	118	40	66	109	24
2	C/C	C/C	C/T	T/T	T/C	C/C	C/C	G/G	A/A	56	119	6.5	100	36	32	108	35
3	C/C	C/C	C/C	T/T	T/C	C/T	C/C	G/G	A/T	58	198	10.31	154	216	12	65	23.24
4	C/T	C/C	C/C	T/T	T/T	C/T	C/C	C/C	A/A	58	194	7.29	220	72	26	137	21.3
5	C/C	T/T	C/C	G/T	T/T	T/T	C/C	G/G	A/T	61	211	8.84	185	118	35	167	23.2
6	C/C	C/C	C/C	G/T	C/C	T/T	C/C	G/C	A/A	61	153	9.54	207	120	13	180	25.6
7	C/T	T/T	C/T	G/G	C/C	C/T	C/C	G/C	A/T	50	223	6.91	105	157	39	88.6	23.46
8	C/T	C/C	C/C	G/G	T/T	C/T	C/C	G/G	A/A	58	137	8.33	190	251	45	97	22
9	C/C	T/T	C/T	T/T	T/T	T/T	C/C	C/C	A/T	65	160	7.6	225	131	19	147	24.9
10	C/T	T/T	T/T	T/T	C/C	T/T	C/C	G/G	A/A	55	146	7.69	187	137	29	127	26.21
11	C/T	C/T	T/T	T/T	C/C	C/T	C/C	G/G	A/T	67	185	7.29	162	74	53	187	24.06
12	C/C	C/C	C/T	T/T	T/T	T/T	C/C	G/G	A/A	48	250	9.09	215	94	18	121	19.39
13	C/C	C/C	C/T	G/G	C/C	T/T	C/C	G/G	A/T	65	185	7.9	176	95	32	53	20
14	C/T	C/C	C/T	G/T	T/C	C/T	C/C	G/G	A/A	63	154	7.5	144	165	49	88.2	25.8
15	C/T	C/C	C/C	G/T	T/T	T/T	C/T	G/C	T/T	61	165	7.85	125	172	35	118	24.6
16	C/T	C/C	C/T	G/G	C/C	T/T	C/C	C/C	A/T	49	168	8.56	180	178	8	134	23.8
17	C/C	C/C	T/T	G/T	C/C	C/T	C/C	G/C	A/A	60	266	6.8	254	149	19	111	19
18	C/C	C/C	C/T	G/G	T/C	T/T	C/C	G/G	T/T	65	175	6.9	160	142	31	174	25.1
19	C/C	C/T	C/T	G/T	T/C	T/T	C/T	G/G	A/A	49	183	8.9	199	179	22	97	33
20	C/T	T/T	C/C	T/T	C/C	T/T	C/C	G/C	A/T	73	180	7.54	178	71	57	102	30.08
21	C/T	C/C	C/C	T/T	C/C	C/T	C/C	C/C	T/T	71	168	9.54	159	67	37	119	28.3
22	C/C	C/C	T/T	T/T	T/C	T/T	C/C	G/G	A/A	54	214	10.88	231	146	45	135	25
23	C/C	C/T	T/T	T/T	C/C	T/T	C/C	G/G	T/T	58	221	8.3	150	185	39	113	24.8
24	C/T	C/T	C/T	G/T	T/C	T/T	C/C	G/G	A/T	60	270	10	187	90	35	102	23.24
25	C/T	C/T	C/T	G/G	T/C	C/T	C/C	C/C	A/A	70	197	7.59	159	251	27	61.2	24.3
26	C/T	C/T	C/T	G/G	C/C	T/T	C/C	G/C	T/T	57	1556	8.14	185	40	25	120.4	26.91
27	C/T	T/T	C/T	G/G	T/T	T/T	C/C	C/C	A/T	70	200	9.54	231	95	47	206	21.8
28	C/T	C/T	C/C	G/G	T/T	T/T	C/T	G/G	A/A	50	195	9.2	245	167	32	81.8	23
29	T/T	T/T	C/C	T/T	C/C	T/T	C/C	G/G	T/T	53	141	6.54	211	149	19	129.4	22.82
30	T/T	C/T	C/T	G/T	T/T	T/T	C/C	G/G	A/T	58	154	7.2	127	167	19	132	23
31	C/C	C/C	C/T	G/T	T/C	T/T	C/C	G/G	A/A	47	250	8.54	198	95	28	164	20
32	C/T	C/C	C/C	G/G	T/C	T/T	C/C	G/G	T/T	52	250	8.36	221	132	10	52.6	26.91
33	C/T	C/C	C/T	G/T	C/C	C/T	C/C	G/C	A/T	47	208	8.45	231	135	22	174	26.15
34	T/T	C/T	T/T	G/T	C/C	T/T	C/T	G/G	A/A	56	211	8.45	129	147	37	72.2	25.8
35	C/T	C/T	C/T	T/T	C/C	T/T	C/C	G/G	T/T	48	187	9.11	183	167	19	116.6	24.7
36	C/T	C/T	C/T	T/T	T/C	C/T	C/C	G/C	A/A	66	190	8.2	154	163	45	107	27
37	C/C	T/T	C/C	T/T	C/C	C/C	C/C	G/G	A/T	54	178	9.54	185	173	32	99	25
38	C/C	C/T	C/C	G/G	C/C	C/C	C/C	G/G	T/T	56	185	8.24	187	146	19	168	30.8
39	T/T	C/T	C/T	G/T	T/C	T/T	C/C	G/C	T/T	58	190	7.25	196	176	19	105	21
40	C/T	C/C	C/T	G/G	C/C	T/T	C/C	G/C	A/A	54	165	7.1	157	269	28	72.2	21.3
41	C/T	T/T	C/C	G/G	C/C	C/C	C/C	G/C	A/T	67	173	6.54	163	156	31	167	25
42	C/C	T/T	C/T	T/T	C/C	C/C	C/C	G/G	T/T	57	212	8.5	175	194	25	143.2	25
43	T/T	C/T	C/T	G/T	T/C	T/T	C/C	G/G	A/A	42	167	9.34	157	67	26	101	25.39
44	T/T	C/C	C/T	T/T	T/C	T/T	C/C	G/C	A/T	51	211	7.5	196	116	36	129	24
45	T/T	C/C	C/T	G/T	C/C	T/T	C/C	G/C	T/T	51	153	6.5	157	164	24	115	29.67
46	C/T	C/C	C/T	G/G	C/C	T/T	C/T	G/G	A/A	46	154	8.5	156	78	29	75.4	24.1
47	C/C	C/T	C/C	T/T	C/C	C/T	C/C	G/G	A/T	74	185	8	165	148	36	135.4	27.39
48	T/T	C/T	C/C	T/T	C/C	C/T	C/C	G/G	T/T	50	180	7.5	165	169	27	160	24.8
49	T/T	C/T	C/T	G/T	C/C	T/T	C/C	G/G	A/A	51	175	7.2	185	83	25	158	25
50	C/C	C/T	T/T	G/T	C/C	T/T	C/C	G/G	T/T	75	160	8.2	165	98	15	50.6	24
51	C/C	C/T	T/T	G/T	T/C	C/T	C/C	G/G	A/T	70	100	8.5	147	56	23	116.6	26.7
52	T/T	C/C	C/T	T/T	C/C	C/T	C/T	G/C	A/A	46	174	7.1	132	158	32	80	26
53	C/C	C/C	C/C	G/T	C/C	T/T	C/T	G/C	T/T	68	154	8.2	157	176	45	124	26
54	C/C	C/T	C/C	G/G	C/C	T/T	C/T	G/G	A/A	71	185	10.8	185	167	32	102	27.3
55	C/T	C/T	C/C	G/T	C/C	T/T	C/C	G/G	A/T	50	195	9.2	154	127	19	102	23
56	C/T	C/C	C/T	G/G	C/C	T/T	C/C	G/G	T/T	72	169	9.5	174	128	29	84.8	25
57	C/C	C/T	C/T	G/T	C/C	T/T	C/C	G/G	A/A	58	185	9.4	165	135	53	99	27
58	C/C	C/T	C/T	G/G	T/C	C/T	C/C	G/G	A/T	67	149	8.4	162	147	18	168	26
59	C/C	C/T	C/C	G/T	T/C	C/T	C/T	G/C	T/T	61	171	6.9	215	167	32	105	22
60	C/C	C/C	C/C	G/T	C/C	T/T	C/C	G/G	A/A	78	145	7.2	195	163	49	72.2	19
61	C/T	C/T	C/C	G/G	C/C	T/T	C/C	G/G	A/A	72	205	8.4	154	173	35	167	25
62	C/C	T/T	C/C	G/G	C/C	T/T	C/C	G/G	A/T	69	140	7.4	85	146	8	143.2	26
63	C/C	C/C	C/C	G/T	C/C	T/T	C/T	G/C	A/A	73	125	5.9	165	176	19	145	24
64	C/C	C/T	C/C	G/T	T/C	C/C	C/C	G/G	T/T	60	195	7.5	185	269	16	132	22
65	C/C	C/C	C/T	G/T	T/C	T/T	C/C	G/G	A/A	70	182	7.4	185	132	34	124	27.2
66	C/C	C/T	C/T	G/T	C/C	T/T	C/C	G/C	A/T	66	164	7.8	231	135	24	180	28.5
67	C/T	C/T	C/C	G/T	C/C	T/T	C/T	G/G	A/A	75	264	7.9	245	147	32	184	24.1
68	C/C	C/C	C/C	G/T	T/C	C/T	C/T	G/G	A/A	30	171	7.1	211	167	19	158	27.2
69	C/T	C/C	C/C	G/T	C/C	T/T	C/C	G/G	T/T	50	283	6.1	127	163	19	75.4	24.1
70	C/T	C/T	C/T	G/T	T/C	C/T	C/C	G/G	A/T	60	171	8.5	165	161	47	128	29
71	C/T	C/T	C/C	G/G	T/C	C/T	C/C	G/C	A/A	56	200	7.2	149	134	24	123	23
72	C/T	C/T	C/T	G/G	T/C	C/T	C/C	G/C	A/A	62	203	6.8	168	162	16	156	27
73	C/C	C/T	C/T	G/T	T/C	C/T	C/T	G/G	T/T	64	140	6.54	199	135	26	89	27
74	C/C	C/C	C/T	G/T	T/C	C/T	C/C	G/G	A/T	68	251	9.11	167	99	25	187	22
75	C/T	C/C	C/T	G/T	C/C	T/T	C/C	G/G	A/A	57	298	8.7	178	94	27	106	27
76	C/C	C/C	C/T	G/T	C/C	T/T	C/C	G/G	A/A	53	185	8.5	147	95	21	169	28
77	C/C	C/C	C/T	G/T	C/C	C/C	C/C	G/C	A/T	69	199	7.32	159	165	29	142	25
78	C/T	C/C	C/T	G/T	C/C	T/T	C/T	G/G	A/A	60	119	5.4	147	157	32	73	21
79	C/T	C/C	C/C	G/G	C/C	T/T	C/C	G/G	A/A	52	192	6.9	177	155	22	124	25.9
80	T/T	C/C	C/T	T/T	T/C	T/T	C/C	G/G	A/T	58	158	7.3	234	126	60	148.8	26
81	C/T	C/C	C/T	G/T	T/C	T/T	C/C	G/G	A/A	40	183	11.4	165	219	33	88.2	24
82	C/T	C/C	T/T	T/T	C/C	T/T	C/C	G/G	A/T	68	124	7.5	192	181	34	186.6	23
83	C/T	C/T	C/T	G/T	T/C	T/T	C/C	G/C	A/T	51	129	13.3	173	87	66	89.6	32
84	C/C	C/T	C/C	G/G	C/C	T/T	C/C	G/G	A/T	65	154	7.5	207	170	32	141.4	26
85	C/C	C/C	C/T	G/G	C/C	C/C	C/C	G/C	A/A	24	94	7.9	85	99	12	53.2	28
86	T/T	C/C	C/C	G/T	T/C	C/C	C/C	G/G	A/A	58	162	7.4	163	153	26	106.4	23
87	T/T	C/C	C/C	G/T	C/C	T/T	C/C	G/G	A/A	58	179	7.4	118	67	35	70.6	28
88	T/T	C/C	C/C	T/T	C/C	C/C	C/C	G/G	A/T	52	161	12.1	100	146	13	57.8	27
89	T/T	T/T	C/C	G/T	C/C	C/C	C/C	G/G	T/T	57	196	13	154	185	39	78	33
90	C/T	T/T	C/T	G/G	C/C	T/T	C/C	G/C	A/T	53	164	8.7	220	90	45	150	26
91	T/T	C/T	C/C	G/G	C/C	C/C	C/C	G/G	A/A	50	149	8.9	190	251	19	137	26.9
92	T/T	C/T	C/T	G/T	C/C	C/C	C/T	G/G	A/A	46	173	7.8	136	40	29	99	25.9
93	T/T	T/T	C/C	G/G	C/C	T/T	C/C	G/G	A/T	52	201	7.7	130	36	53	47.8	26.5
94	C/C	T/T	C/T	G/T	C/C	C/T	C/C	G/G	A/T	59	180	14.2	178	216	18	116	25.1
95	C/C	C/T	C/C	G/G	C/C	C/C	C/C	G/G	T/T	59	185	13.5	168	72	32	121	22.8
96	T/T	T/T	C/C	G/T	C/C	T/T	C/T	G/G	A/A	56	182	7.5	185	118	49	109	27.9
97	C/C	T/T	C/T	G/T	C/C	C/T	C/C	G/G	A/T	70	171	12	207	120	35	108	28.9
98	T/T	C/C	C/T	T/T	C/C	C/C	C/C	G/G	A/A	51	289	12.9	105	157	8	65	27.5
99	C/C	C/C	T/T	G/G	C/C	C/C	C/C	G/G	A/A	64	267	8.4	190	251	19	137	28.4
100	C/T	C/C	T/T	T/T	C/C	C/C	C/T	G/G	A/A	65	198	7.8	225	131	31	167	23
101	C/C	C/C	T/T	G/G	C/C	T/T	C/C	G/G	A/A	60	284	12.2	187	137	22	137.6	24.8
102	C/C	C/C	C/T	G/T	C/C	T/T	C/C	C/C	A/A	58	260	7.3	162	74	57	90.2	26
103	C/C	C/C	C/T	G/T	C/C	T/T	C/C	G/G	A/T	57	185	12.4	215	147	37	148.6	25.1
104	C/C	C/C	T/T	G/T	C/C	T/T	C/C	G/G	A/A	40	152	7.4	195	137	45	122.6	27.7
105	T/T	C/C	T/T	G/T	C/C	T/T	C/C	G/C	A/T	45	152	17.4	154	185	39	78	26.3
106	T/T	C/C	T/T	G/T	C/C	T/T	C/C	G/G	A/T	43	172	9.1	85	99	12	53.2	23.7
107	C/T	C/C	C/T	T/T	C/C	T/T	C/C	G/G	A/A	65	201	13.6	165	219	33	88.2	25.6
108	T/T	C/T	T/T	G/T	C/C	T/T	C/C	G/G	A/T	60	135	14.8	185	175	32	118	24.9
109	C/C	C/C	C/C	G/T	T/C	C/C	C/C	G/G	A/A	58	140	7.8	198	145	35	134	26
110	C/T	C/C	C/T	T/T	T/C	C/C	C/C	G/C	A/T	35	210	6.8	176	183	28	111	25.1
111	C/C	C/T	C/T	G/T	C/C	T/T	C/C	G/G	A/T	59	264	8.5	236	128	36	174	27.4
112	T/T	C/T	C/C	G/G	C/C	C/C	C/C	G/G	A/A	48	171	8.3	168	145	42	97	24.8
113	T/T	C/C	C/C	T/T	C/C	C/C	C/C	G/G	A/A	67	283	10.6	144	148	12	102	261
114	C/T	C/C	C/C	G/T	C/C	C/C	C/C	G/G	A/T	63	140	7.6	186	165	34	119	24.3
115	T/T	C/C	C/T	T/T	C/C	C/C	C/T	G/G	A/A	62	225	7.1	193	152	27	135	26.8
116	C/T	C/C	C/C	G/T	C/C	T/T	C/C	G/G	A/A	58	202	9.5	225	131	31	167	24.1
117	C/C	C/T	C/C	T/T	C/C	C/C	C/T	G/G	A/A	67	292	12.1	254	164	41	180	28
118	C/C	C/T	T/T	G/G	C/C	T/T	C/C	G/G	A/T	64	163	7.4	136	112	25	88.6	26
119	C/C	C/C	C/C	G/T	C/C	C/C	C/C	G/G	A/T	59	170	7.7	174	186	39	97	27
120	T/T	C/C	T/T	G/T	C/C	C/C	C/C	G/C	T/T	52	185	7.9	211	161	31	147	21
121	C/C	C/C	C/T	G/T	C/C	T/T	C/C	G/C	A/A	60	135	11	191	134	37	127	27.9
122	T/T	C/C	C/T	G/T	C/C	C/C	C/C	G/C	A/A	60	284	12.2	241	162	21	187	25
123	C/C	C/C	C/C	G/T	C/C	C/C	C/T	G/G	A/T	40	286	10.6	187	135	39	121	29
124	C/T	C/C	C/T	T/T	T/C	C/C	C/C	G/G	A/A	43	154	9.1	85	99	12	53	26,8
125	T/T	C/C	C/T	G/T	C/C	C/C	C/C	G/C	A/A	50	170	9.4	157	94	33	105	27
126	C/T	C/C	T/T	G/T	T/T	T/T	C/C	G/C	A/A	52	198	14.2	159	95	33	107	20
127	T/T	C/C	T/T	G/G	T/T	C/C	C/T	G/G	A/T	45	181	17.4	225	165	32	160	25.7
128	T/T	C/C	C/T	G/T	T/T	T/T	C/C	G/C	T/T	65	278	13.6	187	172	37	115	29
129	T/T	C/C	C/T	G/G	T/T	T/T	C/C	G/C	A/T	57	185	12.4	206	178	31	139.4	25
130	T/T	C/C	C/T	G/G	T/T	C/C	C/C	G/C	A/A	69	168	10.4	150	149	20	100	25
131	C/C	C/C	C/C	G/G	T/C	C/C	C/C	G/G	A/A	54	171	8.2	155	142	24	102	27
132	C/C	C/C	C/T	G/T	T/C	T/T	C/C	G/G	A/T	65	160	6.1	156	179	18	102	24.5
133	T/T	C/C	C/C	G/T	C/C	T/T	C/C	G/G	A/A	53	170	7.9	123	71	24	84.8	27.6
134	C/T	C/C	C/C	G/T	C/C	C/T	C/C	G/G	T/T	60	200	8.4	136	40	29	99	27.3
135	T/T	C/C	C/C	G/T	C/C	C/T	C/C	G/G	A/A	55	284	7.5	236	168	34	168	25.1
136	T/T	C/C	C/T	G/G	T/T	T/T	C/C	G/G	A/T	55	179	8.3	170	70	51	105	24.6
137	C/C	C/C	T/T	T/T	T/C	T/T	C/C	G/G	A/T	52	164	9.3	169	339	29	72.2	26.1
138	C/T	C/C	T/T	T/T	C/C	T/T	C/C	G/G	A/A	58	224	8.1	225	131	31	167	24.9
139	T/T	C/C	C/C	G/G	T/C	T/T	C/C	G/G	A/T	51	150	15	183	104	19	143.2	29.4
140	C/C	C/C	C/C	G/T	T/C	T/T	C/C	G/G	A/T	54	286	10	146	74	30	101	27.6
141	C/T	C/T	C/T	T/T	T/C	C/T	C/C	G/G	T/T	45	186	7.8	187	156	26	129	26
142	C/C	C/T	C/C	T/T	T/C	T/T	C/C	G/G	A/A	41	117	8.9	183	194	29	115	25.7
143	C/T	C/T	C/T	T/T	T/C	T/T	C/C	G/G	A/A	63	145	7.6	118	67	35	70.6	28.9
144	C/C	C/T	T/T	G/G	C/C	T/T	C/C	G/G	A/T	30	170	8.6	164	116	27	113	29
145	C/T	C/C	T/T	T/T	C/C	T/T	C/C	G/G	A/A	43	297	15.7	197	164	25	139	29.8
146	C/C	C/C	C/C	T/T	T/C	T/T	C/C	G/G	T/T	40	144	9.6	176	78	47	113	26.8
147	T/T	C/T	C/T	T/T	T/T	C/T	C/T	G/G	A/T	51	182	9.1	144	148	12	102	27.6
148	T/T	C/T	C/C	G/T	C/C	C/C	C/C	G/G	A/A	65	164	7.2	125	169	30	61.2	24.6
149	T/T	C/C	C/C	T/T	C/C	T/T	C/C	G/G	T/T	52	230	9.6	180	83	43	120.4	20.8
150	C/T	C/C	C/T	G/G	C/C	T/T	C/C	G/G	T/T	67	321	13.6	254	98	28	206	27.8
151	C/T	C/C	C/T	T/T	C/C	C/T	C/C	G/G	A/A	59	245	6.9	160	56	67	81.8	25
152	C/T	C/C	C/T	G/T	C/C	C/T	C/C	G/G	T/T	51	112	6.6	199	158	38	129.4	27
153	C/C	C/C	T/T	G/G	C/C	T/T	C/C	G/G	A/T	55	192	10.6	200	176	32	132	24
154	C/C	C/C	C/T	G/T	C/C	C/T	C/C	G/G	A/T	40	150	14.8	225	167	27	164	25.2
155	C/C	C/C	C/T	T/T	C/C	C/T	C/C	G/C	T/T	58	166	10.9	109	127	27	52.6	24
156	C/C	C/C	C/T	G/G	C/C	C/T	C/C	G/C	A/T	40	264	11.2	236	128	36	174	26.5
157	C/C	C/C	C/C	G/T	C/C	T/T	C/C	G/C	A/A	42	273	12.1	169	339	29	72.2	34.1
158	C/C	C/C	C/C	G/T	C/C	T/T	C/C	G/C	A/A	66	156	7.9	167	81	34	116.6	27
159	C/T	C/C	C/T	G/T	C/C	T/T	C/C	G/C	T/T	55	198	14.2	159	95	33	107	28.1
160	C/C	C/C	C/T	G/T	T/C	T/T	C/C	G/G	A/T	70	283	15.5	231	167	35	162	24.9
161	C/C	C/C	C/T	G/T	T/C	T/T	C/C	G/G	A/A	49	178	7.1	150	149	20	100	23.8
162	C/T	C/C	C/T	G/T	C/C	C/C	C/C	G/G	A/A	60	236	8.1	187	167	32	121	24.8
163	C/T	C/C	C/T	T/T	C/C	C/T	C/C	G/G	A/T	55	198	14.2	159	95	33	107	28
164	C/C	C/C	T/T	G/T	T/C	T/T	C/C	G/C	A/A	85	329	13.8	185	132	34	124	24.8
165	C/C	C/C	T/T	T/T	C/C	C/T	C/C	G/G	A/A	52	222	12.5	231	135	24	180	26.9
166	T/T	C/C	C/T	G/T	C/C	T/T	C/C	G/G	A/A	43	177	7.6	245	147	32	184	31.1
167	C/C	C/C	C/T	G/T	T/T	T/T	C/C	G/G	A/T	60	192	6.9	211	167	19	158	28.7
168	T/T	C/C	C/T	T/T	T/C	C/T	C/C	G/G	T/T	64	215	8.2	127	163	19	75.4	24.8
169	C/C	C/T	C/T	T/T	C/C	C/T	C/C	G/G	A/A	43	158	7.1	198	173	28	135.4	32.2
170	C/T	C/C	C/C	G/G	C/C	C/T	C/T	G/G	A/T	65	204	9.3	221	146	31	160	28.9
171	C/T	C/C	T/T	G/G	C/C	C/T	C/C	C/C	A/A	42	185	8	231	176	37	158	27.8
172	T/T	C/C	C/C	T/T	C/C	T/T	C/C	C/C	A/A	46	256	9.2	129	269	25	50.6	26.9
173	C/T	C/C	C/C	T/T	C/C	T/T	C/C	G/G	A/T	50	204	9.1	183	277	11	116.6	26.4
174	T/T	C/C	C/C	G/T	T/T	C/T	C/C	G/G	A/A	35	320	9.2	154	74	59	80	25.6
175	C/C	C/C	C/C	G/T	C/C	C/T	C/C	G/C	A/A	58	329	13.8	185	132	34	124	29
176	T/T	C/C	C/C	T/T	C/C	C/T	C/C	G/G	A/A	52	240	11.5	169	339	29	72.2	26.4
177	C/T	C/C	C/C	T/T	T/C	T/T	C/C	C/C	A/T	58	196	8.7	159	95	33	107	25.7
178	C/T	C/T	T/T	G/T	T/C	T/T	C/C	G/C	T/T	66	211	10.4	305	167	39	232.2	24.9
179	T/T	C/T	C/C	G/T	C/C	T/T	C/C	G/G	A/A	45	178	11	187	135	39	121	26
180	C/T	C/C	C/C	G/T	C/C	T/T	C/C	G/G	A/T	70	272	8.8	198	173	25	206	24
181	C/T	C/C	C/C	G/T	C/C	T/T	C/C	G/G	A/T	49	171	8.3	236	128	36	174	28
182	C/T	C/T	C/T	G/T	C/C	T/T	C/C	G/G	A/T	40	168	7.5	185	175	32	118	25.3
183	T/T	C/T	C/C	G/T	C/C	T/T	C/C	G/G	A/A	43	174	6.9	198	145	35	134	24.3
184	T/T	C/C	T/T	G/T	C/C	T/T	C/C	G/C	A/A	66	118	8.1	176	183	28	111	25.3
185	C/T	C/T	C/T	T/T	C/C	C/T	C/C	G/G	A/T	48	198	9.6	225	165	32	160	25
186	C/T	C/C	C/T	G/T	C/C	T/T	C/C	G/C	T/T	48	176	9.8	105	157	4	135	24
187	C/T	C/T	C/C	T/T	C/C	T/T	C/C	G/C	A/T	55	199	8	190	251	9	79	26
188	C/T	C/C	T/T	G/T	C/C	T/T	C/C	G/C	T/T	66	159	7.9	225	131	12	109	20.3
189	C/T	C/T	T/T	G/T	C/C	T/T	C/C	G/G	A/T	35	139	9.2	187	137	29	72.2	20.6
190	C/C	C/T	C/C	G/T	C/C	C/T	C/C	G/C	A/T	52	134	7	162	74	10	25.6	24.3
191	C/C	C/C	C/C	T/T	C/C	T/T	C/C	G/G	A/T	59	215	7.6	215	147	22	137.6	27.6
192	C/T	C/C	C/C	T/T	C/C	T/T	C/C	G/G	A/A	47	197	7.8	195	137	37	114	24.6
193	C/T	C/T	C/T	G/G	C/C	T/T	C/C	G/C	A/T	56	254	8.4	154	185	19	75.4	24.3
194	C/T	C/T	C/C	G/G	C/C	C/T	C/C	G/C	A/T	70	260	13.2	85	99	45	122.6	24.3
195	C/C	C/T	C/C	T/T	C/C	T/T	C/C	G/G	A/T	66	273	6.6	165	219	2		25.8
196	C/T	C/T	C/C	G/G	C/C	T/T	C/C	G/G	T/T	75	250	10	185	175	33	176.6	22
197	C/T	C/C	C/C	T/T	C/C	T/T	C/C	G/G	A/T	30	470	8.6	198	145	27	113	29
198	C/T	C/T	C/C	G/T	C/C	T/T	C/C	G/G	A/A	50	211	7.2	162	126	35	128	30.2
199	C/C	C/C	C/C	G/T	C/C	T/T	C/C	G/G	A/A	51	178	8	85	99	12	53.2	24.1
200	C/C	C/T	C/C	G/T	T/C	T/T	C/T	G/C	A/T	40	222	7.4	165	219	33	88.2	24.3
201	C/C	C/T	C/T	T/T	C/C	T/T	C/C	G/C	A/A	58	235	11.6	185	175	32	118	26.3
202	C/T	C/T	C/C	T/T	C/C	T/T	C/C	G/G	A/T	61	178	8.6	236	128	28	135.4	27.2
203	C/T	C/C	C/T	T/T	C/C	T/T	C/C	G/C	A/A	60	169	7.8	225	165	32	160	28.3
204	C/C	C/T	C/C	T/T	C/C	T/T	C/C	G/G	T/T	62	344	9.3	187	172	37	115	24.3
205	C/T	C/C	C/C	G/T	C/C	C/T	C/C	G/C	A/A	61	158	6.9	199	158	38	129.4	24.1
206	C/T	C/T	T/T	G/T	C/C	T/T	C/C	G/C	T/T	61	169	7.4	200	176	32	132	25.3
207	C/C	C/T	C/C	G/G	C/C	T/T	C/C	G/G	A/A	54	252	8.6	225	167	27	164	28
208	C/T	C/T	C/T	T/T	C/C	T/T	C/C	G/G	T/T	46	185	12.6	183	194	28	44.2	24.7
209	T/T	C/T	C/C	G/T	C/C	C/T	C/C	G/G	A/A	60	198	7	187	172	37	115	27.3
210	C/C	C/C	C/C	G/G	C/C	C/T	C/C	G/G	A/A	76	175	8.4	105	157	8	65	28.2
211	C/C	C/T	C/C	G/T	T/C	C/T	C/C	G/C	A/T	47	158	6.4	190	251	19	137	24.2
212	C/C	C/T	T/T	G/T	C/C	C/T	C/C	G/G	A/A	45	232	7.9	225	131	31	167	26.9
213	C/C	C/T	C/C	T/T	T/C	C/T	C/C	G/G	A/T	47	198	6.8	187	137	22	137.6	27.2
214	T/T	C/T	T/T	G/G	C/C	T/T	C/C	G/C	A/T	56	179	6.4	162	74	57	90.2	22.1
215	C/C	C/T	C/C	G/T	C/C	C/T	C/C	G/G	A/T	55	134	7.2	215	147	37	148.6	25.7
216	T/T	C/T	T/T	G/G	C/C	C/C	C/C	G/C	A/T	52	215	6.9	195	137	45	122.6	25.3
217	T/T	C/T	T/T	G/G	C/C	T/T	C/C	G/G	A/A	52	197	8.9	154	185	39	78	24.2
218	T/T	C/T	T/T	G/G	C/C	T/T	C/C	G/C	A/T	79	222	6.7	85	99	12	53.2	27
219	C/C	C/T	T/T	G/G	C/C	C/T	C/T	G/G	A/T	63	177	7.4	165	219	33	88.2	26
220	T/T	C/C	C/T	G/G	C/C	T/T	C/C	C/C	A/A	52	192	6.8	185	175	32	118	24.3
221	T/T	C/T	C/C	G/G	C/C	T/T	C/C	G/G	A/A	53	215	7.4	198	145	35	134	24
222	T/T	C/T	C/T	G/T	C/C	T/T	C/C	G/G	A/A	62	158	6.9	176	183	28	111	24.1
223	T/T	C/T	C/C	G/G	C/C	T/T	C/C	G/C	A/T	58	204	7.8	236	128	36	174	26.3
224	C/C	C/C	C/C	G/T	C/C	T/T	C/C	C/C	A/T	74	170	7.4	150	149	20	100	24.2
225	C/C	C/T	C/C	T/T	C/C	C/T	C/C	G/G	A/T	71	297	7.9	187	167	32	121	24.2
226	T/T	C/T	C/C	T/T	C/C	C/C	C/C	G/G	T/T	65	144	6.5	159	95	33	107	25.7
227	T/T	C/C	T/T	G/T	T/C	T/T	C/C	G/G	A/A	62	182	7.4	185	132	34	124	28.2
228	T/T	C/T	C/C	G/G	C/C	T/T	C/C	G/C	A/A	67	164	7.8	231	135	24	180	24.3
229	C/C	C/T	T/T	G/T	C/C	T/T	C/C	G/G	T/T	68	264	7.9	245	147	32	184	24.1
230	T/T	C/T	C/T	G/T	T/T	T/T	C/C	G/G	A/A	30	171	7.1	211	167	19	158	27.2
231	T/T	C/T	T/T	G/T	T/C	T/T	C/C	G/G	A/A	69	283	6.1	127	163	19	75.4	27.9
232	C/C	C/T	C/T	G/T	T/T	C/T	C/C	G/G	T/T	50	140	6.3	198	173	28	135.4	24.3
233	T/T	C/T	C/T	G/T	T/C	T/T	C/C	G/G	A/T	70	225	7.9	221	146	31	160	28.3
234	T/T	C/T	C/T	G/T	T/C	C/T	C/C	G/G	A/T	50	202	8.4	231	176	37	158	24.2
235	C/C	C/T	C/T	G/T	T/C	T/T	C/C	G/C	T/T	50	292	9	165	219	33	88.2	27.2
236	T/T	C/T	C/T	G/T	C/C	T/T	C/C	G/C	A/T	60	186	7.6	185	175	32	118	24.3
237	C/C	C/C	C/T	G/T	T/C	T/T	C/C	G/G	A/T	48	179	8.2	198	145	35	134	28.3
238	T/T	C/T	C/T	G/G	C/C	T/T	C/C	G/G	A/A	38	236	6.8	176	183	28	111	27.2
239	C/C	C/T	C/T	G/G	C/C	T/T	C/C	C/C	A/A	37	254	6.3	236	128	36	174	29
240	T/T	C/T	C/C	T/T	T/C	T/T	C/C	G/G	T/T	46	296	7.5	150	149	20	100	24
241	T/T	C/C	C/T	T/T	C/C	T/T	C/C	G/G	A/A	45	189	7.4	187	167	32	121	23
242	T/T	C/T	C/C	G/T	T/C	T/T	C/C	G/G	A/A	56	199	6.5	159	95	33	107	24
243	T/T	C/T	C/C	T/T	C/C	T/T	C/C	C/C	T/T	52	201	7.8	185	132	34	124	27
244	T/T	C/C	C/T	G/T	T/C	T/T	C/C	G/G	A/T	45	235	6.8	231	135	24	180	25.3
245	T/T	C/C	C/C	G/T	T/C	C/T	C/C	G/G	A/T	56	248	6.9	183	104	19	143.2	24.3
246	C/T	C/T	C/C	G/G	T/C	T/T	C/C	G/G	A/T	38	189	7.8	146	74	30	101	24.5
247	C/T	C/T	C/T	T/T	C/C	T/T	C/C	G/G	A/A	31	256	6.4	187	156	26	129	27.2
248	C/T	C/C	C/T	G/G	C/C	C/C	C/C	G/G	A/A	45	189	9	183	194	29	115	28.3
249	C/T	C/T	C/T	G/G	C/C	T/T	C/C	G/G	T/T	40	298	7.8	118	67	35	70.6	29.3
250	C/T	C/C	C/T	G/G	T/C	C/T	C/C	G/C	T/T	59	247	7.6	164	116	27	113	27.2
251	C/T	C/T	C/C	G/T	T/C	T/T	C/C	G/G	A/T	63	365	9.1	197	164	25	139	30.2
252	C/C	C/C	C/C	G/T	C/C	T/T	C/C	G/C	A/A	85	259	7	176	78	47	113	32.3
253	C/T	C/T	C/T	T/T	C/C	T/T	C/C	G/G	T/T	31	195	8.5	144	148	12	102	27.1
254	C/C	C/T	C/T	G/T	T/C	C/C	C/C	G/G	A/A	46	256	8.8	125	169	30	61.2	30.2
255	C/T	C/T	C/C	G/T	T/C	T/T	C/C	G/G	A/A	66	198	7.5	180	83	43	120.4	31.2
256	C/T	C/C	C/C	G/G	C/C	T/T	C/C	G/G	A/T	58	259	6.1	254	98	28	206	24.2
257	C/T	C/T	C/T	T/T	C/C	C/T	C/C	G/G	A/A	56	254	7.2	160	56	67	81.8	26.3
258	C/T	C/T	C/C	T/T	T/T	T/T	C/C	G/G	T/T	63	269	6.6	199	158	38	129.4	28.2
259	C/T	C/C	C/C	G/T	C/C	T/T	C/C	G/G	T/T	45	248	7.4	200	176	32	132	24.2
260	C/T	C/T	C/C	G/T	C/C	C/T	C/C	G/G	A/T	65	197	7.3	150	149	20	100	23
261	C/T	C/T	C/T	G/G	C/C	C/T	C/C	G/C	A/T	31	199	6.7	187	167	32	121	24.1
262	C/C	C/C	C/C	G/G	C/C	C/C	C/C	G/C	A/T	57	257	8.1	159	95	33	107	27.2
263	C/C	C/C	C/C	T/T	T/C	C/C	C/C	G/G	A/T	65	269	8.5	185	132	34	124	28.5
264	C/C	C/T	C/T	T/T	C/C	T/T	C/C	G/G	A/T	57	248	6.8	231	135	24	180	24.1
265	C/T	C/T	C/T	G/T	C/C	T/T	C/C	G/C	T/T	57	192	7.6	183	104	19	143.2	27.2
266	C/C	C/C	C/T	G/T	C/C	C/C	C/C	G/G	T/T	28	157	6.5	146	74	30	101	24.1
267	C/C	C/C	C/C	G/G	C/C	C/C	C/C	C/C	T/T	57	256	7.9	187	156	26	129	22
268	C/T	C/T	C/C	T/T	C/C	T/T	C/C	G/G	A/T	60	365	7.4	183	194	29	115	24.1
269	C/T	C/T	C/C	T/T	T/C	T/T	C/C	G/C	A/A	31	257	8.6	118	67	35	70.6	23.4
270	C/C	C/T	C/T	T/T	T/C	T/T	C/C	G/C	A/T	51	269	7.8	164	116	27	113	26.2
271	C/C	C/C	C/C	T/T	C/C	T/T	C/C	G/C	A/A	70	232	8.2	174	186	39	97	24.7
272	C/T	C/T	C/C	T/T	C/C	C/T	C/C	G/C	A/A	60	196	8.1	211	161	31	147	34
273	C/C	C/T	C/T	T/T	T/C	T/T	C/C	G/G	A/T	60	187	7.1	191	134	37	127	20.2
274	C/C	C/C	C/T	T/T	T/C	T/T	C/C	G/G	A/A	40	256	6.8	241	162	21	187	24.1
275	C/T	C/C	C/C	T/T	T/C	C/T	C/C	G/C	A/A	71	231	7.4	187	135	39	121	27.2
276	C/C	C/T	C/C	T/T	T/C	T/T	C/C	G/C	T/T	68	273	7.2	85	99	12	53	28.5
277	C/T	C/T	C/C	G/G	T/C	T/T	C/C	G/G	T/T	35	365	6.8	157	94	33	105	30.5
278	C/T	C/T	C/T	G/G	T/C	T/T	C/C	G/C	A/T	70	256	8.5	159	95	33	107	25.8
279	C/T	C/C	C/T	G/G	C/C	C/T	C/C	G/G	T/T	58	214	7.6	185	251	13	118	22
280	C/T	C/C	C/T	G/G	C/C	C/T	C/C	G/C	A/A	66	221	8.1	198	131	39	134	29
281	C/T	C/C	C/T	G/T	C/C	C/T	C/C	G/G	A/A	60	270	7.9	176	137	45	111	30.2
282	C/C	C/T	C/T	G/T	C/C	T/T	C/C	G/G	A/A	59	197	6.2	236	74	19	174	24.1
283	C/C	C/T	C/T	G/T	C/C	T/T	C/C	G/G	A/A	55	1556	8.3	150	94	29	100	24.3
284	C/C	C/C	C/T	G/G	T/C	T/T	C/C	G/G	A/A	60	200	7.5	187	95	53	121	26.3
285	C/C	C/C	C/C	G/T	C/C	T/T	C/C	G/C	A/A	62	195	8.6	159	165	18	107	27.2
286	C/C	C/T	C/C	T/T	C/C	T/T	C/C	G/G	A/T	46	141	10.2	185	172	32	124	28.3
287	C/C	C/T	C/T	G/T	C/C	C/T	C/C	G/C	T/T	66	154	9.6	231	178	49	180	24.3
288	C/T	C/C	C/T	G/G	C/C	C/T	C/C	G/C	A/T	50	250	8.5	245	149	35	160	24.1
289	C/T	C/T	C/T	G/G	C/C	T/T	C/C	G/C	T/T	86	250	7.1	211	142	8	115	25.3
290	C/T	C/T	C/C	G/G	C/C	T/T	C/C	G/C	T/T	56	208	6.8	127	179	19	129.4	28
291	C/C	C/C	C/T	G/T	C/C	C/T	C/C	G/G	T/T	60	211	7.9	198	71	31	132	24.7
292	C/T	C/C	C/C	G/T	C/C	T/T	C/C	G/G	T/T	66	187	8.5	221	67	22	164	27.3
293	C/C	C/C	C/C	G/G	C/C	T/T	C/C	G/C	A/T	58	190	7.1	231	146	57	44.2	24.1
294	C/C	C/C	C/T	G/T	C/C	T/T	C/C	G/C	A/T	71	178	6.2	165	185	37	115	22
295	C/C	C/C	C/C	G/T	C/C	T/T	C/C	G/C	T/T	68	185	9.6	185	90	45	65	24.1
296	C/T	C/T	C/T	G/G	C/C	C/C	C/C	G/G	A/A	50	190	8.1	198	251	39	137	23.4
297	C/T	C/C	C/T	G/G	T/C	C/T	C/C	G/G	T/T	58	165	7.8	176	40	35	167	26.2
298	C/C	C/C	C/T	G/T	C/C	C/T	C/C	G/C	A/T	68	173	8.6	236	95	32	137.6	24.7
299	C/C	C/T	C/T	G/G	C/C	T/T	C/C	G/G	A/A	60	212	7.3	159	156	22	90.2	34
300	C/C	C/C	C/T	G/T	C/C	T/T	C/C	G/G	A/A	26	167	6.2	185	194	60	148.6	20.2
301	C/C	C/C	C/T	T/T	T/C	T/T	C/C	G/C	A/A	71	211	8.5	231	67	33	122.6	24.1
302	C/C	C/C	C/C	G/G	C/C	T/T	C/C	G/C	A/T	34	153	7.6	183	116	34	78	27.2
303	C/T	C/C	C/C	G/T	C/C	T/T	C/C	G/G	A/A	53	154	8.1	146	164	66	148.6	28.5
304	C/C	C/C	C/C	T/T	C/C	C/T	C/C	G/G	A/T	45	185	7.9	187	78	32	122.6	30.5
305	C/C	C/C	C/T	G/G	C/C	C/T	C/C	G/G	A/A	59	180	6.2	183	148	12	78	25.8
306	C/T	C/T	C/T	T/T	C/C	T/T	C/C	G/G	A/A	64	175	8.3	118	169	26	53.2	26.3
307	C/C	C/C	C/T	G/G	C/C	C/T	C/C	G/G	A/T	71	160	7.5	164	83	35	88.2	28.2
308	C/C	C/C	C/T	G/G	T/C	C/T	C/C	G/G	A/A	60	100	9.2	197	98	13	118	24.2
309	C/T	C/C	C/C	G/T	C/C	T/T	C/C	G/G	A/A	59	174	7.8	176	56	39	134	23
310	C/C	C/C	C/C	G/G	C/C	C/T	C/C	G/G	A/T	60	154	7.9	144	158	45	111	24.1
311	C/C	C/C	C/T	T/T	C/C	C/T	C/C	G/G	A/T	57	185	8.7	125	176	19	174	27.2
312	C/C	C/T	C/T	G/T	C/C	T/T	C/C	G/G	A/T	46	195	8.4	180	149	29	100	28.5
313	C/T	C/C	C/T	T/T	C/C	T/T	C/C	G/G	T/T	55	169	7.2	254	167	53	121	24.1
314	C/C	C/C	C/C	G/T	C/C	C/T	C/C	G/C	T/T	55	185	8.8	160	95	22	107	27.2
315	C/T	C/C	C/C	G/G	C/C	T/T	C/C	G/C	A/T	61	149	6.9	187	132	57	124	24.1
316	C/C	C/T	C/C	T/T	C/C	T/T	C/C	G/G	A/T	61	171	8.3	162	167	37	180	22
317	C/T	C/T	C/T	G/T	C/C	C/T	C/C	G/G	A/T	74	145	6.9	215	95	45	105	24.1
318	C/C	C/C	C/T	G/G	T/C	C/T	C/C	G/G	A/T	38	205	7.2	195	132	39	107	23.4
319	C/T	C/C	C/T	G/T	C/C	T/T	C/C	G/C	A/T	40	140	9.6	154	135	35	118	26.2
320	C/C	C/C	C/T	G/G	C/C	T/T	C/C	G/C	A/A	35	125	9.8	85	147	27	134	24.7
321	C/C	C/C	C/T	G/G	C/C	T/T	C/C	G/G	A/T	45	195	8	165	167	25	111	24.1
322	C/C	C/C	C/C	T/T	C/C	T/T	C/C	G/G	T/T	50		7.9	185	163	47	174	25.3
323	C/T	C/C	C/C	T/T	C/C	T/T	C/C	G/G	A/T	48		9.2	198	173	32	100	28
324	C/C	C/C	C/C	G/T	C/C	T/T	C/C	G/G	A/T	56		7	162	146	19	121	24.7
325	C/C	C/C	C/T	T/T	T/C	T/T	C/C	G/G	T/T	45		7.6	85	176	19	107	27.3
326	C/C	C/C	C/C	G/T	C/C	T/T	C/C	G/G	A/A	55		7.8	165	219	28	124	28.2
327	C/C	C/C	C/T	T/T	C/C	T/T	C/C	G/C	A/A	65	171	8.3	185	175	10	180	24.2
328	C/C	C/C	C/T	G/G	C/C	C/T	C/C	G/G	A/T	48	200	6.9	236	145	22	160	26.9
329	C/C	C/C	C/C	T/T	C/C	T/T	C/C	G/G	A/A	54	203	7.2	225	183	37	115	27.2
330	C/T	C/C	C/C	G/T	C/C	C/T	C/C	G/G	A/T	51	140	9.6	187	128	19	129.4	22.1
331	C/C	C/C	C/T	T/T	C/C	C/T	C/C	G/G	A/T	50	251	9.8	199	149	45	132	25.7
332	C/C	C/C	C/T	G/G	C/C	T/T	C/C	G/G	A/A	43	298	8	200	167	32	81.8	25.3
333	C/T	C/C	C/T	T/T	C/C	T/T	C/C	G/G	A/T	56	185	7.9	225	95	19	129.4	24.2
334	C/T	C/C	C/C	G/T	T/C	C/T	C/C	G/C	T/T	58	199	9.2	183	132	57	132	27
335	C/C	C/C	C/C	G/T	C/C	T/T	C/C	G/C	A/A	55	119	7	187	135	37	164	26
336	C/C	C/C	C/C	G/T	C/C	C/T	C/C	G/G	A/T	41	192	7.6	185	104	45	52.6	24.3
337	C/C	C/C	C/T	G/T	C/C	T/T	C/C	G/G	A/A	67	158	7.8	207	74	39	174	24
338	C/C	C/C	C/C	G/T	C/C	T/T	C/C	G/G	A/T	41	183	8.4	105	156	12	72.2	28
339	C/T	C/C	C/T	G/T	C/C	T/T	C/C	G/G	A/A	43	124	10.2	190	194	33	116.6	23
340	C/T	C/T	C/T	G/T	C/C	T/T	C/C	G/G	T/T	53	129	6.6	225	67	32	107	28
341	C/T	C/C	C/C	G/T	C/C	T/T	C/T	G/G	A/T	42	154	10	187	116	35	162	27
342	C/C	C/C	C/C	G/G	T/C	T/T	C/C	G/G	A/T	58	94	8.6	162	164	28	100	33
343	C/T	C/C	C/T	G/T	C/C	C/T	C/C	G/G	A/T	59	162	8.9	215	78	36	121	26
344	C/C	C/C	C/T	G/T	C/C	T/T	C/C	G/G	A/T	51	179	7.8	176	148	42	107	26.9
345	C/T	C/C	C/T	G/G	C/C	T/T	C/C	G/G	A/A	86	161	8.1	144	169	12	124	25.9
346	C/C	C/C	C/T	G/G	C/C	T/T	C/C	G/G	A/T	30	196	11.6	125	158	34	135.4	26.5
347	C/C	C/C	C/T	T/T	C/C	T/T	C/C	G/G	A/T	65	164	10.3	180	176	27	160	25.1
348	C/C	C/T	C/C	G/T	C/C	T/T	C/T	G/G	A/T	32	149	8.1	254	167	31	158	22.8
349	C/C	C/T	C/C	G/G	C/C	C/T	C/C	G/G	A/T	65	173	9.3	160	127	41	50.6	27.9
350	C/C	C/C	C/C	T/T	C/C	C/T	C/C	G/G	A/T	65	201	7.3	199	128	25	116.6	28.9
351	T/T	C/T	C/C	G/G	C/C	C/T	C/C	G/G	A/T	75	180	11.4	178	339	39	80	27.5
352	T/T	C/T	C/T	T/T	C/C	C/T	C/T	G/G	A/T	50	185	7.5	159	81	32	124	28.4
353	C/C	C/T	C/T	G/G	C/C	C/T	C/C	G/G	A/T	33	182	13.3	231	95	20	72.2	23
354	C/C	C/T	C/C	G/G	C/C	C/T	C/C	G/G	A/T	29	171	7.5	150	167	32	107	24.8
355	C/C	C/C	C/T	G/T	C/C	C/T	C/C	G/G	A/T	60	289	7.9	187	149	33	232.2	25.9
356	C/T	C/C	C/C	G/T	C/C	C/T	C/C	G/G	A/T	53	267	7.4	159	167	34	121	26.5
357	C/C	C/C	T/T	G/T	C/C	C/T	C/T	G/G	A/T	55	177	7.4	195	95	24	206	25.1
358	C/C	C/C	T/T	G/T	C/C	C/T	C/C	G/G	A/T	59	192	12.1	154	132	19	174	22.8
359	T/T	C/C	C/T	G/T	T/C	C/T	C/C	G/G	A/T	60	215	13	85	135	30	118	27.9
360	C/C	C/C	C/T	G/G	C/C	C/T	C/C	G/G	A/T	60	158	8.7	165	147	26	134	28.9
361	C/C	C/C	C/T	G/G	C/C	C/T	C/C	G/G	A/T	48	204	8.9	185	167	29	111	27.5
362	C/C	C/C	C/T	G/T	C/C	C/T	C/C	G/G	A/T	75	170	7.8	198	163	35	160	28.4
363	C/C	C/C	C/C	G/T	C/C	C/T	C/C	G/G	A/T	56	297	7.7	176	173	27	135	23
364	C/C	C/C	C/C	G/G	C/C	C/T	C/T	G/G	A/T	60	144	11.2	236	147	39	105	24.8
365	C/T	C/C	C/C	T/T	C/C	C/T	C/C	G/G	T/T	42	182	10.5	168	167	31	107	26
366	C/C	C/C	C/C	G/T	T/C	C/T	C/C	G/G	A/T	65	164	7.5	144	163	37	118	25.1
367	C/C	C/C	C/T	G/T	C/C	C/T	C/C	G/G	A/T	46	264	12	186	173	21	134	27.7
368	C/C	C/C	C/T	G/T	C/C	C/T	C/C	G/G	A/T	52	171	10.9	193	146	39	111	26.3
369	C/C	C/C	C/C	G/T	C/C	C/T	C/C	G/G	A/T	41	283	8.4	225	176	12	174	23.7
370	C/C	C/C	C/C	G/T	C/C	C/T	C/C	G/G	A/T	52	140	7.8	254	219	33	100	25.6
371	C/C	C/C	C/C	G/T	C/C	C/T	C/T	G/G	A/A	25	225	12.2	136	175	51	121	24.9
372	C/T	C/C	C/C	G/T	C/C	C/T	C/C	G/G	A/T	41	202	7.3	174	145	29	107	26
373	C/T	C/C	C/C	G/T	C/C	C/T	C/C	G/G	A/T	34	292	9.6	211	183	31	124	25.1
374	C/C	C/C	C/T	G/G	C/C	C/T	C/C	G/G	A/T	52	186	9.8	191	128	19	180	27.4
375	C/C	C/C	C/C	G/T	C/C	C/T	C/C	G/G	A/T	59	179	8	241	149	30	160	24.8
376	C/T	C/C	C/T	T/T	C/C	C/T	C/C	G/G	A/A	40	236	7.9	187	116	26	115	261
377	C/T	C/C	C/C	G/T	C/C	C/T	C/T	G/G	A/T	53	254	9.2	85	164	29	129.4	24.3
378	C/C	C/C	C/T	G/G	C/C	C/T	C/C	G/G	T/T	43	135	7	157	78	35	132	26.8
379	C/C	C/C	C/C	G/G	T/C	T/T	C/C	G/G	A/T	49	284	7.6	159	148	27	53	24.1
380	C/C	C/C	C/T	T/T	T/C	T/T	C/C	G/G	A/T	75	286	7.8	225	169	25	88.2	26
381	C/T	C/C	C/C	G/T	C/C	T/T	C/C	G/G	A/T	60	154	8.4	187	83	47	118	28
382	C/T	C/C	C/C	G/G	C/C	T/T	C/C	G/G	A/T	33	170	10.2	206	98	12	134	27
383	C/C	C/C	C/T	G/G	C/C	T/T	C/C	G/G	T/T	32	198	6.6	150	56	30	111	25
384	C/C	C/C	C/C	G/G	T/C	T/T	C/C	G/G	T/T	65	181	10	155	158	43	174	27.9
385	C/T	C/T	C/C	G/T	C/C	T/T	C/C	G/G	A/T	45	278	8.6	156	176	28	97	30
386	C/C	C/C	C/C	G/T	C/C	T/T	C/C	G/G	A/T	55	185	8.9	123	149	67	102	26
387	C/C	C/C	C/C	G/G	C/C	C/T	C/C	G/G	A/A	56	168	7.8	136	167	38	119	26.8
388	C/T	C/C	C/C	G/G	C/C	T/T	C/T	G/G	A/T	82	171	8.1	236	95	32	135	27
389	C/C	C/C	C/C	G/T	T/C	T/T	C/C	G/G	A/A	55	160	11.6	170	132	27	113	26
390	C/C	C/C	C/T	T/T	C/C	T/T	C/C	G/G	A/T	63	170	10.3	169	135	27	102	25.7
391	C/C	C/C	C/C	G/G	C/C	T/T	C/C	G/G	A/T	54	200	8.1	225	104	36	61.2	24
392	C/T	C/C	C/C	G/G	C/C	T/T	C/C	G/G	A/T	48	284	9.3	183	74	29	120.4	26
393	C/T	C/T	C/C	G/T	T/C	T/T	C/C	G/G	T/T	40	179	7.3	146	339	34	206	29
394	C/C	C/T	C/C	G/T	C/C	T/T	C/C	G/G	A/T	69	164	11.4	187	95	33	81.8	30
395	C/C	C/C	C/C	T/T	C/C	T/T	C/T	G/G	A/T	43	224	7.5	183	167	45	129.4	24.5
396	C/T	C/T	C/C	T/T	C/C	T/T	C/C	G/G	A/T	45	173	13.3	118	135	39	132	27.6
397	C/T	C/C	C/C	G/G	T/C	T/T	C/C	G/G	A/T	60	201	7.5	164	173	12	164	32
398	C/C	C/C	C/C	G/G	T/C	T/T	C/C	G/G	A/T	56	180	7.9	197	128	33	52.6	25.1
399	C/T	C/C	C/C	T/T	C/C	C/T	C/C	G/G	A/T	50	185	7.4	176	175	34	174	26.1
400	C/T	C/C	C/C	G/T	T/C	C/T	C/C	G/G	A/T	65	169	7.4	200	176	32	132	25.3
401	C/T	C/C	C/T	G/T	C/C	T/T	C/C	G/G	A/T	30	252	8.6	225	167	27	164	28
402	C/C	C/T	C/C	G/T	T/C	T/T	C/C	G/G	A/T	45	185	12.6	183	194	28	44.2	24.7
403	C/T	C/C	C/C	G/T	T/C	T/T	C/C	G/G	A/T	82	198	7	187	172	37	115	27.3
404	C/T	C/C	C/C	G/G	T/C	T/T	C/C	G/G	A/T	42	175	8.4	105	157	8	65	28.2
405	C/C	C/C	C/C	G/G	T/C	T/T	C/C	G/G	A/T	26	158	6.4	190	251	19	137	24.2
406	C/C	C/C	C/C	G/T	T/C	T/T	C/C	G/G	A/T	56	232	7.9	225	131	31	167	26.9
407	C/T	C/C	C/T	G/T	T/C	C/T	C/C	G/G	A/T	45	198	6.8	187	137	22	137.6	27.2
408	C/T	C/C	C/T	G/T	T/C	T/T	C/C	G/G	A/T	48	179	6.4	162	74	57	90.2	22.1
409	C/T	C/C	C/T	G/T	T/C	T/T	C/C	G/G	A/T	28	134	7.2	215	147	37	148.6	25.7
410	C/C	C/T	C/T	G/T	T/C	T/T	C/C	G/G	A/T	50	215	6.9	195	137	45	122.6	25.3
411	C/C	C/C	C/T	G/G	T/C	T/T	C/C	G/G	A/A	50	197	8.9	154	185	39	78	24.2
412	C/C	C/C	C/C	G/G	T/C	T/T	C/T	G/G	A/A	50	177	7.6	245	147	32	184	31.1
413	C/T	C/C	C/C	G/T	T/C	T/T	C/C	G/G	A/T	25	192	6.9	211	167	19	158	28.7
414	C/T	C/C	C/T	G/T	T/C	C/T	C/C	G/G	A/T	45	215	8.2	127	163	19	75.4	24.8
415	C/T	C/C	C/T	G/T	T/C	C/T	C/C	G/G	A/T	63	158	7.1	198	173	28	135.4	32.2
416	C/C	C/C	C/C	G/T	T/C	C/C	C/C	G/G	A/T	37	204	9.3	221	146	31	160	28.9
417	C/C	C/C	C/C	G/G	T/C	C/T	C/C	G/G	A/T	32	185	8	231	176	37	158	27.8
418	C/T	C/T	C/C	G/G	T/C	T/T	C/C	G/G	A/T	50	256	9.2	129	269	25	50.6	26.9
419	C/T	C/C	C/T	G/G	T/C	C/T	C/T	G/G	A/A	27	204	9.1	183	277	11	116.6	26.4
420	C/T	C/C	C/T	G/T	T/C	T/T	C/C	G/G	A/T	35	320	9.2	154	74	59	80	25.6
421	C/T	C/C	C/C	G/T	T/C	T/T	C/C	G/G	A/A	51	329	13.8	185	132	34	124	29
422	C/C	C/C	C/C	G/G	T/C	T/T	C/C	G/G	A/T	37	240	11.5	169	339	29	72.2	26.4
423	C/C	C/T	C/C	G/G	T/C	C/T	C/C	G/G	A/T	63	196	8.7	159	95	33	107	25.7
424	C/C	C/C	C/C	G/T	T/C	T/T	C/C	G/G	A/T	38	211	10.4	305	167	39	232.2	24.9
425	C/T	C/C	C/C	G/T	T/C	C/T	C/C	G/G	A/A	58	204	7.8	236	128	36	174	26.3
426	C/C	C/C	C/T	G/T	T/C	C/T	C/T	G/G	A/T	56	170	7.4	150	149	20	100	24.2
427	C/C	C/C	C/C	G/T	T/C	C/T	C/C	G/G	A/T	70	297	7.9	187	167	32	121	24.2
428	C/T	C/C	C/C	G/G	T/C	C/T	C/C	G/G	A/T	60	144	6.5	159	95	33	107	25.7
429	C/T	C/C	C/C	G/G	T/C	C/T	C/C	G/G	A/T	46	182	7.4	185	132	34	124	28.2
430	C/T	C/C	C/T	G/T	T/C	C/T	C/T	G/G	A/A	45	164	7.8	231	135	24	180	24.3
431	C/C	C/C	C/C	G/T	T/C	C/T	C/C	G/G	A/T	60	264	7.9	245	147	32	184	24.1
432	C/T	C/C	C/T	G/G	T/C	C/T	C/C	G/G	A/A	49	171	7.1	211	167	19	158	27.2
433	C/T	C/C	C/C	G/T	T/C	C/T	C/C	G/G	A/A	42	283	6.1	127	163	19	75.4	27.9
434	C/C	C/C	C/C	G/T	T/C	C/T	C/C	G/G	A/T	45	178	8	85	99	12	53.2	24.1
435	C/T	C/C	C/C	G/T	T/C	C/T	C/T	G/G	A/A	50	222	7.4	165	219	33	88.2	24.3
436	C/T	C/C	C/C	G/G	T/C	C/T	C/C	G/G	A/A	39	235	11.6	185	175	32	118	26.3
437	C/T	C/C	C/C	G/G	T/C	C/T	C/C	G/G	T/T	61	178	8.6	236	128	28	135.4	27.2
438	C/T	C/C	C/C	G/G	T/C	C/T	C/C	G/G	A/T	45	169	7.8	225	165	32	160	28.3
439	C/T	C/C	C/C	G/T	T/C	C/T	C/T	G/G	A/A	36	344	9.3	187	172	37	115	24.3
440	C/T	C/C	C/C	G/T	T/C	C/T	C/C	G/C	A/A	56	169	7.4	200	176	32	132	25.3
441	C/T	C/T	C/C	G/T	T/C	C/T	C/C	G/G	A/T	55	252	8.6	225	167	27	164	28
442	C/C	C/C	C/C	G/G	T/C	C/T	C/C	G/G	T/T	46	185	12.6	183	194	28	44.2	24.7
443	C/T	C/T	C/C	G/G	T/C	C/T	C/C	G/G	T/T	36	198	7	187	172	37	115	27.3
444	C/C	C/C	C/T	G/T	T/C	C/T	C/C	G/C	A/T	57	175	8.4	105	157	8	65	28.2
445	C/C	C/C	C/T	G/T	T/C	C/T	C/C	G/G	A/T	39	158	6.4	190	251	19	137	24.2
446	C/C	C/C	C/C	G/T	T/C	C/T	C/C	G/G	A/A	39	158	6.4	190	251	19	137	24.2
447	C/T	C/C	C/C	G/T	T/C	C/T	C/C	G/G	T/T	58	232	7.9	225	131	31	167	26.9
448	C/T	C/C	C/C	G/T	T/C	C/T	C/C	G/G	T/T	60	198	6.8	187	137	22	137.6	27.2
449	C/C	C/C	C/C	G/T	T/C	C/T	C/C	G/C	A/T	50	179	6.4	162	74	57	90.2	22.1
450	C/C	C/T	C/C	G/T	T/C	C/T	C/C	G/G	A/A	30	134	7.2	215	147	37	148.6	25.7
451	C/C	C/T	C/T	G/T	T/C	C/T	C/C	G/G	A/T	62	215	6.9	195	137	45	122.6	25.3
452	C/T	C/C	C/C	G/T	T/C	C/T	C/C	G/G	T/T	65	197	8.9	154	185	39	78	24.2
453	C/T	C/C	C/C	G/T	T/C	C/T	C/C	G/G	A/A	65	192	6.8	185	175	32	118	24.3
454	C/C	C/T	C/C	G/T	T/C	C/T	C/C	G/C	T/T	47	215	7.4	198	145	35	134	24
455	C/C	C/C	C/C	G/T	T/C	C/T	C/C	G/G	A/A	48	158	6.9	176	183	28	111	24.1
456	C/T	C/C	C/C	G/T	T/C	C/T	C/C	G/G	T/T	58	204	7.8	236	128	36	174	26.3
457	C/C	C/T	C/C	G/T	T/C	C/T	C/C	G/C	A/A	52	170	7.4	150	149	20	100	24.2
458	C/C	C/C	C/C	G/T	T/C	C/T	C/C	G/G	A/T	50	297	7.9	187	167	32	121	24.2
459	C/T	C/C	C/T	G/T	T/C	C/T	C/T	G/G	T/T	45	144	6.5	159	95	33	107	25.7
460	C/T	C/C	C/T	G/T	T/C	C/T	C/C	G/G	T/T	50	182	7.4	185	132	34	124	28.2
461	C/C	C/C	C/C	G/G	T/C	C/T	C/C	G/G	T/T	40	164	7.8	231	135	24	180	24.3
462	C/C	C/C	C/C	G/G	T/C	C/T	C/C	G/G	A/A	66	264	7.9	245	147	32	184	24.1
463	C/T	C/C	C/T	G/T	T/C	C/T	C/C	G/G	A/T	60	185	8.7	125	176	19	174	27.2
464	C/T	C/T	C/C	G/T	T/C	C/T	C/C	G/C	A/T	48	195	8.4	180	149	29	100	28.5
465	C/C	C/C	C/T	G/T	T/C	C/T	C/C	G/G	T/T	53	169	7.2	254	167	53	121	24.1
466	C/C	C/C	C/T	G/T	T/C	C/T	C/C	G/G	T/T	43	185	8.8	160	95	22	107	27.2
467	C/T	C/C	C/C	G/G	T/C	C/T	C/T	G/G	T/T	35	149	6.9	187	132	57	124	24.1
468	C/T	C/T	C/T	G/G	T/C	C/T	C/C	G/G	A/A	59	171	8.3	162	167	37	180	22
469	C/C	C/C	C/C	G/T	T/C	C/T	C/C	G/G	A/T	50	161	8.1	144	169	12	124	25.9
470	C/C	C/C	C/C	G/T	T/C	C/T	C/C	G/C	A/T	57	196	11.6	125	158	34	135.4	26.5
471	C/C	C/T	C/T	G/G	T/C	C/T	C/T	G/G	A/T	72	164	10.3	180	176	27	160	25.1
472	C/C	C/C	C/C	G/T	T/C	C/T	C/C	G/G	A/T	51	149	8.1	254	167	31	158	22.8
473	C/C	C/C	C/C	G/T	T/C	C/T	C/C	G/G	T/T	55	173	9.3	160	127	41	50.6	27.9
474	C/T	C/T	C/C	G/T	T/C	C/T	C/C	G/G	A/T	61	201	7.3	199	128	25	116.6	28.9
475	C/C	C/T	C/C	G/T	T/C	C/T	C/T	G/G	T/T	47	180	11.4	178	339	39	80	27.5
476	C/T	C/C	C/C	G/T	T/C	C/T	C/C	G/G	A/T	45	185	7.5	159	81	32	124	28.4
477	C/C	C/C	C/T	G/T	T/C	C/T	C/C	G/C	A/A	70	182	13.3	231	95	20	72.2	23
478	C/T	C/C	C/C	G/G	T/C	C/T	C/C	G/C	A/T	28	171	7.5	150	167	32	107	24.8
479	C/C	C/C	C/T	T/T	C/C	T/T	C/C	G/G	A/T	50	154	6.9	193	152	27	135	24.7
480	C/T	C/C	C/C	G/T	C/C	C/T	C/C	G/G	A/A	38	250	7.5	225	131	31	167	24.2
481	C/T	C/C	C/T	T/T	T/C	C/T	C/C	G/C	A/T	40	250	11.1	254	164	41	180	22.8
482	C/T	C/C	C/T	T/T	C/C	T/T	C/T	G/C	A/A	72	208	7.4	136	112	25	88.6	19.8
483	C/T	C/C	C/C	G/G	C/C	T/T	C/T	G/G	A/T	51	211	7.1	174	186	39	97	24.3
484	T/T	C/C	C/T	G/G	C/C	C/T	C/T	G/G	A/A	41	187	9.3	211	161	31	147	22
485	T/T	C/C	C/T	G/T	T/C	T/T	C/C	G/G	A/A	45	190	8.3	191	134	37	127	25
486	C/T	C/C	C/C	G/T	T/C	T/T	C/T	G/G	A/T	60	178	11.8	241	162	21	187	24.2
487	C/T	C/C	C/C	G/G	T/C	T/T	C/C	G/C	T/T	60	185	6.8	187	135	39	121	24.7
488	C/T	C/C	C/T	T/T	T/C	T/T	C/T	G/C	A/A	45	190	6.8	85	99	12	53	24.4
489	C/T	C/C	C/T	T/T	T/C	T/T	C/T	G/G	A/T	40	165	7.2	157	94	33	105	25
490	T/T	C/C	C/C	G/T	C/C	T/T	C/T	G/G	T/T	44	173	7.7	159	95	33	107	22.7
491	C/C	C/C	T/T	G/T	C/C	T/T	C/C	G/G	A/A	35	212	6.8	225	165	32	160	22.9
492	C/C	C/C	C/T	G/T	C/C	T/T	C/T	G/G	A/T	40	167	6.5	187	172	37	115	24.8
493	C/C	C/C	C/T	G/G	C/C	T/T	C/C	G/G	T/T	36	211	7.2	206	178	31	139.4	23.7
494	C/C	C/C	C/T	G/T	T/C	T/T	C/C	G/G	A/A	35	153	8.7	150	149	20	100	23.7
495	T/T	C/C	C/C	G/G	T/C	T/T	C/C	G/G	A/T	52	154	7.7	155	142	24	102	24.5
496	C/T	C/C	C/C	G/T	T/C	T/T	C/C	G/C	T/T	41	185	7.7	156	179	18	102	22.5
497	C/C	C/C	C/T	G/G	T/C	T/T	C/C	G/C	A/A	56	180	8.1	123	71	24	84.8	21.2
498	C/T	C/C	C/C	G/G	T/C	C/T	C/C	G/G	A/T	50	175	6.6	136	40	29	99	23
499	C/T	C/C	C/T	G/G	C/C	C/T	C/C	G/G	T/T	42	160		236	168	34	168
500	C/C	C/C	C/C	G/G	C/C	C/T	C/C	G/G	T/T	50	201	7.2	170	70	51	105	22.8
501	C/T	C/C	C/C	T/T	C/C	C/T	C/C	G/G	A/T	61	180	7.2	169	339	29	72.2	20.4
502	T/T	C/C	C/T	T/T	C/C	C/T	C/C	G/G	A/T	65	185		225	131	31	167
503	C/C	C/C	C/C	G/T	C/C	C/T	C/C	G/G	A/A	35	169	7.9	183	104	19	143.2	24.9
504	C/C	C/C	C/C	G/G	C/C	C/T	C/C	G/G	T/T	60	252	10.4	146	74	30	101	22.4
505	C/T	C/C	C/C	G/T	C/C	C/T	C/T	G/G	A/T	41	185	150	187	156	26	129	24.72
506	C/T	C/C	C/C	G/G	C/C	C/T	C/T	G/C	A/A	45	198	144	187	156	26	129	22.54
507	C/T	C/C	C/T	G/G	T/C	C/T	C/C	G/C	A/T	51	175	190	183	194	29	115	24.2
508	C/T	C/C	C/C	G/G	T/C	T/T	C/C	G/G	T/T	60	158	144	118	67	35	70.6	25.2
509	C/C	C/C	C/C	G/T	T/C	T/T	C/C	G/G	A/T	57	232	166	164	116	27	113	23.7
510	C/T	C/C	C/C	G/G	C/C	T/T	C/C	G/G	T/T	60	198	180	197	164	25	139	20.86
511	C/C	C/C	C/C	G/T	C/C	C/T	C/C	G/G	A/A	65	179	153	176	78	47	113	24.72
512	C/C	C/C	C/C	G/T	T/C	C/T	C/C	G/G	A/T	59	134	176	144	148	12	102	25
513	T/T	C/C	C/T	G/T	T/C	T/T	C/C	G/G	T/T	67	215	168	125	169	30	61.2	23.5
514	C/C	C/C	C/C	G/G	C/C	T/T	C/C	G/C	A/T	68	197	196	180	83	43	120.4	24
515	T/T	C/C	C/T	T/T	C/C	T/T	C/C	G/C	A/A	53	177	186	254	98	28	206	24.3
516	C/T	C/C	T/T	T/T	C/C	T/T	C/C	G/C	A/T	43	192	204	160	56	67	81.8	24.72
517	C/T	C/C	C/T	G/G	T/C	C/T	C/C	G/G	T/T	54	215	188	199	158	38	129.4	19.5
518	C/C	C/C	T/T	G/G	T/C	T/T	C/C	G/G	A/T	50	158	216	200	176	32	132	24.9
519	C/T	C/C	C/C	T/T	C/C	C/T	C/T	G/G	A/A	68	204	149	225	167	27	164	24.8
520	C/C	C/C	C/C	T/T	C/C	T/T	C/C	G/G	A/T	57	185	187	109	127	27	52.6	22
521	C/C	C/C	T/T	T/T	C/C	T/T	C/C	G/G	A/T	49	256	195	236	128	36	174	23.6
522	C/T	C/C	C/C	G/G	C/C	C/T	C/C	G/C	T/T	60	204	181	169	339	29	72.2	25
523	C/C	C/C	C/C	G/G	T/C	T/T	C/C	G/C	A/T	41	186		167	81	34	116.6	25.1
524	C/T	C/C	C/T	G/G	T/C	T/T	C/C	G/G	A/A	47	179	7.7	159	95	33	107	24.4
525	C/C	C/C	C/C	G/T	T/C	T/T	C/C	G/G	A/T	43	236	8.3	231	167	35	162	24.4
526	C/T	C/C	C/T	G/T	T/C	T/T	C/C	G/G	A/T	51	254	7.7	150	149	20	100	23.4
527	C/T	C/C	C/T	G/T	T/C	T/T	C/C	G/G	T/T	56	296	8.5	305	167	39	232.2	24.1
528	T/T	C/C	C/C	T/T	C/C	T/T	C/T	G/C	A/T	32	189	7.7	187	135	39	121	23.5
529	C/T	C/C	C/C	G/T	C/C	T/T	C/T	G/C	T/T	60	199	7.7	198	173	25	206	23.2
530	C/C	C/C	C/C	G/G	C/C	T/T	C/C	G/G	A/T	62	201	7.5	236	128	36	174	24.8
531	C/T	C/C	C/C	G/T	T/C	T/T	C/C	G/G	A/A	38	235	7.2	185	175	32	118	22.1
532	C/T	C/C	C/T	G/T	T/C	T/T	C/C	G/G	A/T	52	248	8.4	198	145	35	134	23.1
533	C/T	C/C	C/T	G/T	T/C	T/T	C/C	G/G	T/T	53	189	7	176	183	28	111	22.4
534	C/T	C/C	C/T	G/T	T/C	T/T	C/C	G/G	A/T	52	256	7.2	225	165	32	160	24.4
535	C/C	C/C	C/C	G/T	C/C	C/T	C/C	G/G	A/T	42	189	7.8	105	157	4	135	23.6
536	C/C	C/C	C/C	G/T	C/C	T/T	C/C	G/C	A/T	41	298	11	190	251	9	79	22.1
537	C/C	C/C	C/C	T/T	C/C	C/T	C/T	G/C	T/T	53	247	10.1	225	131	12	109	25
538	C/C	C/C	C/T	G/T	C/C	C/T	C/C	G/G	A/T	45	365	6.8	187	137	29	72.2	24.4
539	C/C	C/C	C/C	G/G	T/C	C/T	C/C	G/G	A/T	57	259	6.9	162	74	10	25.6	22.2
540	C/C	C/C	C/C	G/T	T/C	C/T	C/C	G/G	A/T	52	195	9.6	215	147	22	137.6	23.7
541	C/T	C/C	C/C	G/T	T/C	C/T	C/C	G/C	A/T	50	256	8.1	195	137	37	114	25
542	C/T	C/C	C/C	G/G	C/C	T/T	C/C	G/C	A/T	60	198	12.1	154	185	19	75.4	23.2
543	C/C	C/C	C/C	G/T	C/C	C/T	C/C	G/C	A/T	28	259	6.8	85	99	45	122.6	23.9
544	C/T	C/C	C/T	T/T	C/C	C/T	C/T	G/G	A/T	62	254	7.7	165	219	2		21.5
545	C/T	C/C	C/T	G/T	T/C	T/T	C/C	G/G	A/A	39	269	10	185	175	33	176.6	23.1
546	C/T	C/C	C/C	T/T	T/C	C/T	C/C	G/G	A/T	52	248	9.6	198	145	27	113	24.2
547	C/T	C/C	T/T	T/T	T/C	C/T	C/C	G/G	A/T	60	158	7.2	162	126	35	128	24.2
548	C/T	C/C	C/T	G/T	T/C	C/T	C/C	G/G	A/T	60	183	7.9	85	99	12	53.2	22
549	C/T	C/C	C/T	G/T	C/C	C/T	C/C	G/G	T/T	65	124	6.8	165	219	33	88.2	25
550	C/T	C/C	C/C	G/T	C/C	C/T	C/T	G/G	A/T	41	129	11.4	185	175	32	118	24.7
551	C/T	C/C	C/C	G/T	C/C	C/T	C/C	G/G	A/T	56	154	8.1	185	83	25	158	24.7
552	C/T	C/C	C/T	T/T	T/C	C/T	C/C	G/G	A/T	39	94	9.2	165	98	15	50.6	22.7
553	C/T	C/C	C/C	G/T	C/C	C/T	C/C	G/G	A/A	44	162	7.3	147	56	23	116.6	21.2
554	C/T	C/C	C/C	G/T	C/C	C/T	C/C	G/G	A/T	40	179	7.8	132	158	32	80	23.7
555	C/C	C/C	C/C	G/T	T/C	C/T	C/T	G/G	A/T	48	161	10.5	157	176	45	124	24.8
556	C/T	C/C	C/C	T/T	T/C	C/T	C/C	G/G	A/T	45	196	7.3	185	167	32	102	24.7
557	C/T	C/C	C/T	T/T	T/C	C/T	C/C	G/G	A/T	59	164	9.6	154	127	19	102	22
558	C/C	C/C	C/C	G/T	C/C	C/T	C/C	G/C	A/T	54	149	7.1	174	128	29	84.8	24.2
559	C/T	C/C	C/T	G/T	C/C	T/T	C/T	G/C	A/T	53	173	7.6	165	135	53	99	25
560	C/T	C/C	C/T	G/G	T/C	T/T	C/T	G/C	A/T	56	201	8.4	162	147	18	168	22.7
561	C/T	C/C	C/T	G/T	T/C	C/T	C/C	G/G	A/T	63	180	8.2	215	167	32	105	24.5
562	C/T	C/C	C/T	G/T	T/C	C/T	C/C	G/G	T/T	37	185	6.5	195	163	49	72.2	23
563	C/T	C/C	C/T	G/T	C/C	C/T	C/C	G/G	A/T	63	182	10.6	154	173	35	167	22.9
564	C/C	C/C	C/C	T/T	C/C	T/T	C/T	G/C	A/A	62	171	8.3	85	146	8	143.2	24.2
565	C/C	C/C	C/C	G/T	T/C	C/T	C/T	G/G	A/T	45	289	6.8	165	176	19	145	22.5
566	C/T	C/C	C/C	G/T	C/C	C/T	C/T	G/G	T/T	52	267	6.8	185	269	16	132	24.3
567	C/T	C/C	C/C	G/T	T/C	C/T	C/C	G/G	A/A	55	198	7.2	185	132	34	124	21.2
568	C/T	C/C	C/C	G/T	T/C	C/T	C/C	G/G	A/T	57	284	6.5	231	135	24	180	22.5
569	C/T	C/C	C/C	G/T	T/C	C/T	C/C	G/G	A/A	60	260	7.1	245	147	32	184	22.9
570	C/T	C/C	C/T	G/T	C/C	C/T	C/C	G/G	A/T	38	185	6.9	211	167	19	158	24.8
571	C/T	C/C	C/T	G/T	C/C	C/T	C/C	G/G	A/T	37	152	7.4	127	163	19	75.4	24.2
572	C/C	C/C	C/C	G/G	C/C	C/T	C/C	G/G	A/T	43	152	7.5	165	161	47	128	24.7
573	T/T	C/C	C/C	G/G	T/C	C/T	C/C	G/G	A/A	52	172	6.6	149	134	24	123	23.7
574	T/T	C/C	C/C	G/T	C/C	C/T	C/C	G/G	T/T	60	201	10.6	168	162	16	156	24.5
575	C/C	C/C	C/C	G/G	C/C	C/T	C/T	G/G	A/T	55	135	7.2	199	135	26	89	23
576	C/C	C/C	C/C	G/T	C/C	C/T	C/C	G/G	A/A	35	140	9.3	167	99	25	187	22.7
577	C/C	C/C	C/C	G/T	T/C	C/T	C/C	G/G	A/A	68	210	6.7	178	94	27	106	24.2
578	T/T	C/C	C/C	G/T	T/C	C/T	C/T	G/G	T/T	42	264	6.5	147	95	21	169	21.2
579	C/T	C/T	C/T	G/G	T/T	C/T	C/C	G/G	A/T	80	90	4.3	154	56	42	87	22.3
580	C/C	C/T	C/C	G/T	T/T	C/C	C/C	G/G	A/A	56	100	6	187	132	47	123	20.3
581	T/T	C/C	C/C	G/T	C/C	C/T	C/C	G/C	A/A	23	87	4.8	186	125	53	113	21.5
582	C/T	C/C	C/C	G/T	T/T	C/T	C/C	G/G	A/T	37	95	5.3	184	78	57	132	22
583	C/C	C/C	C/C	G/T	T/C	C/C	C/C	G/C	T/T	36	75	4.9	167	112	56	79	23.1
584	C/T	C/C	C/C	G/T	T/T	C/C	C/C	G/G	A/T	28	88	6.1		152	125	44	24.5
585	C/C	C/C	C/T	G/T	C/C	C/C	C/C	G/C	A/T	46	92	5.1		145	87	46	19.7
586	C/C	C/C	C/C	T/T	T/T	C/T	C/C	G/C	A/A	63	94	5.1	157	74	44	136.2	22.3
587	T/T	C/C	C/C	T/T	T/T	C/C	C/C	G/G	A/T	30	75	4.1	163	128	55	87	24.3
588	C/C	C/C	C/C	G/T	T/T	C/C	C/C	G/C	A/T	60	92	4.8	160	146	39	92	21
589	T/T	C/C	C/C	T/T	C/C	C/C	C/C	G/G	A/A	45	85	5.7	187	98	56	149	25.1
590	C/C	C/C	C/T	G/G	T/T	C/C	C/C	G/C	T/T	33	97	4.7	172	123	55	99	25.3
591	C/C	C/C	C/C	G/G	T/T	C/C	C/C	G/G	A/T	76	91	5.8	154	146	37	87.8	19.7
592	C/T	C/C	C/C	T/T	T/T	C/C	C/C	G/G	A/A	43	76	4.6	191	132	51	141.8	23.1
593	C/T	C/C	C/C	T/T	C/C	C/C	C/C	G/C	A/T	54	87	4.2	156	97.9	52	129	22.1
594	C/C	C/C	C/C	T/T	T/T	C/T	C/C	G/C	A/A	30	86	4.5	189	123	39	139	18.9
595	C/T	C/C	C/T	G/T	T/T	C/C	C/C	G/G	T/T	17	85	5.3	165	75	50.8	99	20.3
596	C/T	C/C	C/T	T/T	C/C	C/C	C/C	G/G	T/T	65	67	3.9	132	132	41	64	24.3
597	C/C	C/C	C/T	G/T	T/T	C/C	C/C	G/G	A/A	75	75	4.7	198	67	54	130	23.6
598	T/T	T/T	C/T	T/T	C/C	C/C	C/C	G/G	A/A	41	73	3.8	162	128	54	82	21.3
599	C/T	C/T	T/T	G/G	T/T	C/C	C/C	G/G	T/T	22	83	5.2	189	126	42.9	120	22.3
600	C/C	C/C	C/C	T/T	T/T	C/C	C/C	G/G	A/T	59	76	6	191	89	43	130	24.3
601	C/C	C/C	C/C	G/G	T/T	C/C	C/C	G/G	A/A	55	77	6.3	179	132	39	113	18.9
602	C/T	C/C	C/C	G/T	C/C	C/T	C/C	G/G	A/T	67	87	4.8	176	129.6	54.2	95	18.8
603	C/T	C/C	C/C	G/G	T/T	C/C	C/C	G/G	A/T	19	89	4.7	186	125	45	116	19.8
604	C/C	C/C	C/C	G/T	T/T	C/C	C/C	G/C	A/A	44	110	3.2	154	87	52	84	21.9
605	C/T	C/C	C/C	G/G	T/T	C/C	C/C	G/G	A/T	59	109	4.8	167	112	41	103	19.3
606	C/C	C/T	C/T	G/G	T/T	C/T	C/C	G/C	A/A	24	78	5.3	197	134	49	121	16.7
607	T/T	T/T	C/C	G/T	C/C	C/C	C/C	G/C	T/T	45	108	4.2	182	113	41	118	24.3
608	C/T	C/C	C/T	G/T	T/T	C/C	C/C	G/G	A/A	45	98	4.7	143	82.7	42	84	18.7
609	C/T	C/C	C/C	G/G	T/C	C/T	C/C	G/G	A/A	50	108	4.8	198	76.2	51.2	131	23.6
610	T/T	C/C	C/C	T/T	T/C	C/T	C/C	G/G	T/T	45	76	4.8	178	97	57	101	22.3
611	T/T	C/C	C/C	G/G	T/T	C/C	C/C	G/C	A/T	62	87	3.6	198	79	51	137	24.5
612	C/T	C/C	C/T	G/G	T/T	C/C	C/C	G/C	A/T	42	71	5.2	186	112	43	120	22.3
613	C/T	C/C	C/C	G/T	C/C	C/T	C/C	G/G	A/T	26	94	5.8	175	89	43.2	87.9	24.5
614	T/T	C/C	T/T	G/T	C/C	C/T	C/C	G/G	A/T	64	109	4.7	160	134	45	134	19
615	C/T	C/C	C/T	G/T	T/T	C/C	C/C	G/G	A/A	42	87	4.8	154	121	42	88	18.7
616	C/C	C/C	C/C	G/G	T/T	C/C	C/C	G/G	A/T	20	93	5.9	198	67	54	130	19.8
617	C/T	C/C	T/T	G/G	C/C	C/T	C/C	G/C	A/T	10	71	5.5	187	78	32	139	20.8
618	C/C	C/C	C/T	G/T	T/T	C/C	C/C	G/C	A/T	60	78	54	165	134	43	95	23.9
619	C/C	C/C	C/C	G/T	C/C	C/C	C/C	G/G	T/T	60	85	4.5	187	98	42	125	24.3
620	C/C	C/T	C/C	G/G	C/C	T/T	C/C	G/C	T/T	43	93	4.7	209	123	49	135	22.1
621	C/T	C/C	C/T	G/G	C/C	T/T	C/C	G/C	T/T	61	80	5.1	198	114	35	140	24.3
622	T/T	C/C	C/C	G/T	T/C	C/T	C/C	G/C	A/T	30	70	5.8	145	98	36	89	25.2
623	C/T	C/C	T/T	G/T	C/C	C/T	C/C	G/G	T/T	65	104	5	213	89	54	141	23.1
624	C/C	C/C	C/C	G/G	T/C	T/T	C/C	G/G	T/T	45	86	5.7	187	76	51	119	22.1
625	C/C	C/C	T/T	G/G	T/C	C/C	C/C	G/C	A/T	59	75	3.9	145	117	49	72	22.4
626	C/C	C/C	C/C	G/G	T/C	C/C	C/C	G/C	A/A	35	89	5.5	132	121	41	39	21.4
627	C/C	C/C	C/T	T/T	T/C	C/C	C/C	G/G	A/A	4	90	4.9	109	91	51	39	19.8
628	C/C	C/C	C/T	G/G	T/T	T/T	C/C	G/C	A/A	39	98	5.7	162	69	34	114	20.3
629	C/C	C/C	C/C	T/T	T/C	C/C	C/C	G/C	A/A	20	87	5.7	187	67	45	128	22.3
630	C/C	C/C	T/T	G/T	T/C	C/C	C/C	G/C	A/A	58	96	5.6	174	120	52	115	19.7
631	C/T	C/C	C/C	G/T	T/T	C/T	C/C	G/G	A/A	25	98	5.3	140	87	54	68	22.1
632	T/T	C/C	C/T	G/G	T/C	T/T	C/C	G/C	A/T	0	86	5.4	165	76	42	107	23
633	C/C	C/C	C/T	G/G	C/C	T/T	C/C	G/C	A/T	63	105	4.2	150	92	41	90.6	24.5
634	C/C	C/C	C/T	G/G	C/C	C/T	C/C	G/C	A/A	58	105	5.8	130	121	36	69	23.5
635	C/T	C/C	C/C	G/G	T/T	T/T	C/C	G/C	A/A	34	101	3.2	123	86	52	53	21.9
636	C/T	C/C	C/C	T/T	T/T	T/T	C/C	G/G	A/A	40	98	5.9	123	67	53	56	22.1
637	C/T	C/C	C/T	G/T	T/C	C/C	C/C	G/G	A/T	75	78	5.4	132	75	55	62	24.3
638	C/T	C/C	C/C	G/T	T/C	T/T	C/C	G/C	A/T	50	81	3.8	145	64	43	89	22.1
639	C/T	C/C	C/C	G/G	T/C	C/C	C/C	G/G	A/T	35	72	3.1	187	89	47	122	24.3
640	C/C	C/C	C/C	G/G	T/C	C/C	C/C	G/C	A/T	52	82	4.6	165	90	57	90	17.8
641	C/C	C/T	C/T	G/G	C/C	T/T	C/C	G/C	A/T	54	73	5.1	246	147	47	169	18.9
642	C/C	C/C	C/T	G/T	T/C	C/T	C/C	G/G	A/A	57	97	5.8	176	112	53	100	17.9
643	C/T	C/C	T/T	G/T	T/C	T/T	C/C	G/C	A/A	22	76	5.7	187	143	35	123	19.7
644	C/C	C/T	C/C	G/G	T/C	T/T	C/C	G/G	A/T	52	100	5.1	134	132	42	65	20.7
645	C/C	C/T	C/C	G/T	T/C	C/T	C/T	G/G	T/T	31	75	4.3	189	87	41	122	22
646	C/T	C/T	T/T	G/G	C/C	T/T	C/C	G/C	A/T	35	67	4.2	190	68	49	127	20.9
647	C/T	C/C	C/T	G/G	T/C	C/T	C/C	G/G	A/A	48	88	3.8	198	98	56	122	20.1
648	C/T	C/C	C/C	G/T	C/C	T/T	C/C	G/G	A/T	8	98	4.5	148	113	47	78	23.1
649	C/T	C/C	C/C	G/T	T/C	C/T	C/C	G/G	T/T	36	100	4.8	133	121	36	72	18.9
650	C/T	C/C	C/T	G/G	T/C	T/T	C/C	G/G	A/T	50	65	5.4	145	124	45	75	22.3
651	C/T	C/T	C/T	G/G	T/C	T/T	C/C	G/C	A/A	36	76	5.5	165	135	36	102	21.4
652	C/C	C/C	C/C	G/G	T/C	C/T	C/C	G/G	T/T	18	87	5.1	123	137	52	43	22.3
653	T/T	C/T	C/C	G/G	T/C	T/T	C/C	G/C	A/T	27	102	5.8	187	117	49	114	21.2
654	C/C	C/C	T/T	T/T	T/T	C/C	C/C	G/C	A/A	50	98	5.3	134	97	47	676	19.7
655	T/T	C/C	T/T	T/T	T/T	C/C	C/C	G/G	A/A	64	86	5.4	187	79	57	114	24.6
656	C/C	C/C	T/T	G/G	T/C	C/T	C/C	G/G	A/T	7	92	5.8	121	86	53	50	22.1
657	C/T	C/C	C/C	G/G	T/C	C/T	C/C	G/C	A/T	48	73	4.3	154	75	43	96	23
658	C/C	C/C	C/C	G/G	T/C	T/T	C/C	G/G	A/T	0	69	4.8	185	69	41	130	24.6
659	C/C	C/C	C/T	G/T	C/C	T/T	C/C	G/G	A/T	48	93	6	152	76	33	103	23.1
660	C/T	C/C	C/T	G/G	C/C	C/C	C/C	G/G	A/A	58	106	4.7	163	141	28	106	22.4
661	C/C	C/C	C/T	T/T	T/C	C/C	C/C	G/C	A/A	50	76	5.7	171	98	50	101	19.6
662	T/T	C/T	T/T	T/T	T/C	C/T	C/C	G/G	T/T	60	98	5.1	176	86	51	107	24.1
663	C/T	C/T	C/C	G/G	T/C	C/T	C/C	G/G	A/A	43	85	4.7	197	81	43	137	22.5
664	T/T	C/T	C/C	G/T	T/C	T/T	C/C	G/G	A/A	40	101	5.5	231	107	49	169	23.6
665	T/T	C/C	C/C	G/T	C/C	C/C	C/C	G/G	A/T	41	92	4.1	212	76	57	139	22.5
666	C/C	C/C	C/C	T/T	T/C	T/T	C/C	G/G	A/T	50	83	6	187	128	54	107	21.6
667	C/C	C/C	T/T	T/T	C/C	T/T	C/C	G/G	A/T	56	87	6.3	133	46	44	79.8	20.6
668	T/T	C/C	C/T	G/G	C/C	T/T	C/C	G/C	A/A	44	85	3.8	149	76	41	92	17.9
669	C/C	C/C	C/C	G/G	T/C	C/T	C/C	G/G	A/A	35	94	3.1	145	59	43	90	18.9
670	C/T	C/C	C/T	G/T	T/C	C/T	C/C	G/C	T/T	32	76	3.9	176	90	41	117	19.5
671	C/T	C/T	C/C	G/T	T/C	C/T	C/C	G/C	T/T	70	68	5	186	108	49	115	20.3
672	C/T	C/T	C/C	G/G	T/C	T/T	C/C	G/C	T/T	38	104	5.4	187	130	46	115	22
673	T/T	C/C	C/C	G/G	T/C	T/T	C/C	G/G	T/T	45	79	5	158	106	53	103.8	24.5
674	C/C	C/C	C/C	G/G	T/C	C/T	C/C	G/G	A/T	25	89	5.6	154	121	35	94	22.3
675	T/T	C/C	C/T	G/G	T/C	C/C	C/C	G/G	A/T	45	81	5.5	156	137	57	100	24.3
676	C/C	C/T	C/C	G/T	T/C	T/T	C/C	G/C	A/T	45	92	3.7	154	128	51	77	25
677	C/C	C/C	C/C	T/T	T/C	C/C	C/C	G/C	A/T	51	84	5.5	145	89	54	73	24.9
678	C/C	C/C	C/T	G/G	T/T	C/C	C/C	G/C	A/T	56	76	6	189	123	39	139	23.6
679	C/T	C/C	C/T	G/G	C/C	T/T	C/C	G/G	A/A	58	77	5.5	165	75	50.8	99	26.4
680	C/T	C/C	C/C	T/T	C/C	T/T	C/C	G/G	T/T	42	87	5.2	132	132	41	64	24.5
681	T/T	C/C	C/C	T/T	C/C	T/T	C/C	G/G	A/A	20	89	4	198	67	54	130	22.3
682	C/T	C/C	C/C	G/T	C/C	C/T	C/C	G/G	A/A	65	110	5.3	162	128	54	82	21.3
683	C/C	C/C	C/C	G/T	C/C	T/T	C/C	G/G	A/A	65	125	5.1	189	126	42.9	120	28.9
684	T/T	C/C	C/C	G/T	C/C	T/T	C/C	G/G	A/T	34	94	5.2	191	89	43	130	24.3
685	C/C	C/C	C/C	G/G	C/C	T/T	C/C	G/G	A/T	62	114	4	179	132	39	113	22.3
686	C/T	C/C	C/T	G/T	C/C	T/T	C/C	G/G	A/T	61	127	3.9	176	129.6	54.2	95	21.5
687	C/C	C/C	C/C	G/T	C/C	T/T	C/C	G/G	A/T	29	75	5.1	186	125	45	116	20.3
688	T/T	C/C	C/C	G/G	C/C	T/T	C/C	G/G	A/T	42	89	4.5	123	86	52	53	21.5
689	C/C	C/C	C/C	G/T	C/C	T/T	C/C	G/G	T/T	25	90	4.3	123	67	53	56	25.1
690	T/T	C/C	C/C	G/T	C/C	T/T	C/C	G/G	A/A	30	98	5.7	132	75	55	62	24.6
691	C/C	C/C	T/T	G/G	C/C	T/T	C/C	G/G	A/T	46	87	4.3	145	64	43	89	23
692	C/T	C/C	C/C	G/T	C/C	T/T	C/C	G/G	T/T	68	96	6.2	187	89	47	122	20
693	C/C	C/C	C/C	G/G	T/C	T/T	C/T	G/G	A/T	72	98	5.3	165	90	57	90	21.3
694	T/T	C/C	C/C	G/G	C/C	C/T	C/C	G/G	T/T	38	86	5.4	246	147	47	169	24.3
695	C/T	C/C	C/T	G/G	C/C	C/T	C/C	G/G	A/T	51	105	5	176	112	53	100	26.3
696	C/C	C/C	C/C	G/T	C/C	T/T	C/C	G/G	A/T	55	97	6.3	141	183	42	62	27.3
697	T/T	C/C	C/C	G/T	C/C	T/T	C/C	G/G	A/T	80	102	5.2	132	132	41	64	24.8
698	T/T	C/C	C/T	G/G	C/C	T/T	C/C	G/G	T/T	29	120	5	198	67	54	130	24.4
699	C/C	C/C	T/T	G/G	T/C	T/T	C/C	G/G	T/T	63	98	4	182	124	35	122	22.3
700	C/C	C/T	C/C	T/T	C/C	T/T	C/C	G/G	T/T	62	76	3.6	150	74	41	87.8	20.3
701	C/C	C/C	C/C	G/T	C/C	T/T	C/C	G/C	T/T	63	100	3.2	130	128	36	141.8	21.3
702	C/C	C/C	C/C	G/G	C/C	C/T	C/C	G/C	A/T	46	75	4.2	123	146	52	129	24.1
703	C/C	C/C	C/C	G/T	C/C	C/T	C/C	G/G	A/T	42	67	5.3	123	98	53	139	22.3
704	T/T	C/C	C/C	G/T	C/C	C/T	C/C	G/C	A/T	49	88	5	132	123	55	99	20.1
705	T/T	C/T	C/C	G/T	C/C	C/T	C/C	G/G	A/A	45	98	3.2	145	146	43	64	20.5
706	C/C	C/T	C/T	G/T	C/C	C/T	C/C	G/C	A/T	62	100	3.7	187	132	47	130	24.5
707	C/C	C/T	C/C	G/T	C/C	C/T	C/C	C/C	A/T	15	65	4.8	165	97.9	57	82	23.2
708	C/T	C/C	C/C	G/T	T/C	T/T	C/C	G/G	A/T	22	76	5.8	246	123	47	120	22.1
709	C/T	C/C	C/C	G/T	C/C	T/T	C/C	G/G	A/A	36	78	6.1	176	75	53	130	24.3
710	C/C	C/C	C/C	G/G	C/C	C/T	C/C	G/G	A/T	45	81	4.4	187	132	35	113	21.3
711	C/C	C/C	C/C	G/T	C/C	T/T	C/C	G/G	T/T	66	72	4.3	134	67	42	95	23.1
712	C/C	C/C	T/T	G/T	C/C	T/T	C/C	C/C	T/T	31	82	5.5	189	128	41	116	22.3
713	C/T	C/C	C/C	G/T	C/C	C/T	C/C	G/G	A/A	11	73	5	190	126	49	84	20.1
714	C/T	C/C	C/C	G/T	C/C	C/T	C/C	G/G	A/T	44	97	4	132	89	41	103	20.3
715	C/C	C/C	C/T	G/T	C/C	T/T	C/C	G/C	A/T	20	76	5.3	109	132	51	121	24.3
716	C/T	C/C	T/T	G/G	C/C	T/T	C/C	G/G	A/T	22	94	4	162	129.6	34	118	25
717	C/C	C/T	C/C	G/T	C/C	T/T	C/C	G/C	A/T	40	100	4.9	187	128	45	84	24
718	T/T	C/T	C/C	G/T	C/C	T/T	C/C	G/G	A/T	25	85	5.9	174	126	52	131	23.5
719	C/T	C/C	C/C	G/G	C/C	T/T	C/C	G/C	T/T	28	97	5.6	140	89	54	101	22.1
720	C/T	C/C	C/C	G/T	C/C	T/T	C/C	C/C	T/T	74	91	5.1	165	132	42	137	20.4
721	C/C	C/C	C/C	G/T	C/C	T/T	C/C	G/G	T/T	55	76	4.3	150	129.6	41	120	24
722	C/T	C/C	C/T	G/G	C/C	T/T	C/C	G/G	T/T	75	87	4	130	125	36	87.9	25.3
723	C/T	C/C	C/T	G/G	C/C	T/T	C/C	G/C	T/T	59	86	4.8	123	87	52	134	24.5
724	C/C	C/C	C/T	T/T	C/C	C/T	C/C	C/C	A/T	56	85	4	123	112	53	88	25.5
725	C/C	C/C	C/C	G/T	C/C	T/T	C/C	G/G	A/T	51	67	5.8	132	134	55	130	24
726	C/C	C/C	C/C	G/G	C/C	T/T	C/C	G/G	A/A	40	75	5.3	145	113	43	139	24.5
727	C/C	C/C	C/C	G/T	C/C	C/T	C/C	G/G	A/T	30	73	4.8	187	82.7	47	95	26.3
728	C/C	C/C	C/C	G/G	C/C	T/T	C/C	G/C	T/T	60	91	4.8	165	76.2	57	125	22.1
729	C/C	C/C	C/C	G/G	C/C	C/T	C/C	G/G	T/T	35	104	4.6	246	97	47	135	21.4
730	C/T	C/C	C/C	T/T	C/C	T/T	C/C	G/C	A/A	34	79	5.6	176	79	53	140	23.6
731	C/T	C/C	C/C	G/G	C/C	T/T	C/C	G/G	A/T	45	89	5.5	154	112	43	89	25.6
732	T/T	C/C	C/T	G/T	C/C	C/T	C/C	G/G	A/T	57	81	5.8	185	89	41	141	24.1
733	C/C	C/T	T/T	T/T	C/C	T/T	C/C	G/G	A/T	58	92	4.9	152	134	33	119	23.5
734	C/C	C/T	C/T	G/T	C/C	C/T	C/C	G/G	A/T	48	84	5.8	163	121	28	69	25.6
735	C/C	C/T	C/C	G/G	C/C	T/T	C/C	G/C	T/T	59	76	4.6	171	67	50	53	28
736	C/T	C/C	C/T	G/T	C/C	T/T	C/C	G/C	A/T	54	77	5.3	176	78	51	56	24.3
737	C/C	C/C	C/T	G/G	C/C	T/T	C/C	G/G	A/T	65	87	5	197	134	43	62	22.1
738	C/C	C/C	C/T	G/T	C/C	T/T	C/C	G/G	A/A	57	89	5.6	231	98	49	89	23.2
739	C/C	C/C	C/C	G/G	T/C	T/T	C/C	C/C	A/T	55	110	4.6	212	123	57	122	21.4
740	C/T	C/C	C/C	G/T	C/C	C/T	C/C	G/C	T/T	56	125	4.2	187	114	54	90	22.3
741	C/T	C/C	C/T	G/G	C/C	T/T	C/C	G/C	T/T	58	94	4.8	133	98	44	169	21.5
742	C/C	C/C	C/T	G/T	T/C	T/T	C/C	G/C	A/T	57	114	4.9	149	89	41	100	26.3
743	C/C	C/C	C/T	G/G	C/C	T/T	C/C	G/G	A/T	56	127	3.9	145	76	43	123	21.6
744	C/T	C/C	C/C	G/G	T/C	T/T	C/C	G/G	A/T	45	75	3.8	176	117	41	65	24.3
745	C/T	C/T	C/C	G/T	C/C	T/T	C/C	G/G	T/T	57	89	4.8	186	121	49	122	23.5
746	T/T	C/T	C/C	G/T	C/C	C/T	C/C	G/G	A/A	68	90	6.5	187	91	46	127	25.4
747	T/T	C/C	C/C	G/T	C/C	C/T	C/C	G/G	A/A	52	98	5.3	123	69	52	122	23.5
748	C/T	C/C	C/C	G/T	C/C	T/T	C/C	G/G	A/A	48	87	5.7	123	67	53	78	21.3
749	C/T	C/C	C/C	G/G	C/C	T/T	C/C	G/G	A/T	59	76	5.6	132	120	55	100	25.3
750	C/T	C/C	T/T	G/G	C/C	T/T	C/C	G/G	A/T	57	100	5.3	145	87	43	123	25.6
751	C/T	C/T	C/C	G/G	C/C	C/T	C/C	C/C	A/T	65	75	5.4	187	76	47	65	21.4
752	C/T	C/T	C/T	T/T	C/C	C/T	C/C	G/G	A/T	52	67	5.9	165	92	57	122	23.4
753	C/T	C/C	C/T	G/G	C/C	T/T	C/C	G/G	T/T	49	88	5.8	246	121	47	127	22.4
754	T/T	C/C	C/T	T/T	C/C	T/T	C/C	G/G	T/T	48	98	4.8	176	86	53	122	21.5
755	T/T	C/C	C/C	G/G	C/C	T/T	C/C	G/G	T/T	42	100	4.9	187	67	35	78	23.5
756	C/T	C/T	C/C	G/G	C/C	T/T	C/C	G/G	T/T	57	65	5.7	134	75	42	72	21.6
757	C/T	C/T	C/C	G/G	C/C	T/T	C/C	G/G	A/T	68	76	5.6	189	64	41	75	25.3
758	C/T	C/C	C/T	G/G	C/C	C/T	C/C	G/G	T/T	72	87	6.2	190	89	49	102	24.3
759	C/C	C/C	C/C	G/T	C/C	T/T	C/C	G/G	T/T	54	102	3.9	132	90	41	43	25.5
760	C/T	C/C	C/T	G/T	C/C	C/T	C/C	G/G	T/T	58	98	4.5	109	147	51	114	24.4
761	C/T	C/C	C/C	G/T	C/C	T/T	C/C	G/G	T/T	65	86	5.3	162	112	34	676	23.5
762	C/C	C/C	C/T	T/T	C/C	T/T	C/C	G/G	A/A	47	92	4.6	187	143	45	114	25.3
763	C/C	C/C	C/C	G/T	C/C	T/T	C/C	G/C	A/T	59	73	5.3	174	132	52	50	21.5
764	C/C	C/C	C/C	T/T	C/C	C/T	C/C	G/G	A/T	42	69	5	140	87	54	96	21.3
765	C/C	C/C	C/C	G/T	C/C	T/T	C/C	G/C	A/A	38	93	5.4	165	68	42	130	22.1
766	C/T	C/C	C/C	T/T	C/C	C/T	C/C	C/C	A/T	57	98	5.6	190	98	49	103	23.1
767	C/C	C/C	C/C	G/T	C/C	C/T	C/C	G/G	A/A	54	87	5.2	132	113	41	106	21.2
768	C/C	C/C	C/C	G/T	T/C	T/T	C/C	G/G	A/T	56	96	4.6	109	121	51	101	25.6
769	C/C	C/C	C/C	G/G	C/C	T/T	C/C	G/G	A/T	55	98	5.2	162	124	34	107	22.1
770	C/T	C/C	C/T	T/T	C/C	T/T	C/C	G/G	A/T	58	86	5.5	187	135	45	137	25.4
771	C/C	C/C	C/C	T/T	C/C	T/T	C/C	G/G	A/A	52	105	4.1	174	137	52	169	23.5
772	C/T	C/C	C/T	G/T	C/C	C/T	C/C	G/C	A/A	65	105	4.9	140	117	54	116	25.6
773	T/T	C/C	C/C	G/G	C/C	T/T	C/C	G/C	A/A	47	101	5.3	165	97	42	53	21.4
774	T/T	C/C	C/C	G/G	C/C	T/T	C/C	G/G	A/T	68	98	5.8	150	79	41	56	22.1
775	C/T	C/C	C/C	G/G	C/C	T/T	C/C	G/C	A/A	42	78	5.7	130	86	36	62	23.1
776	T/T	C/C	C/C	T/T	C/C	T/T	C/C	G/G	A/T	37	81	3.9	123	75	52	89	23.1
777	C/C	C/C	C/C	T/T	C/C	T/T	C/C	G/G	A/T	49	72	4.8	123	69	53	122	20
778	T/T	C/C	C/C	G/G	C/C	T/T	C/C	G/G	A/A	42	82	5.3	132	76	55	90	25
779	C/T	C/C	C/C	G/G	C/C	T/T	C/C	G/G	A/T	47	73	4.8	145	141	43	169	25.5
780	T/T	C/C	C/T	G/T	C/C	T/T	C/C	G/G	A/T	65	97	3.6	187	98	47	100	24
781	T/T	C/C	C/T	G/G	C/C	C/T	C/C	G/G	A/A	54	76	5.2	165	86	57	62	24.5
782	C/T	C/C	C/T	G/T	C/C	C/T	C/C	G/G	A/T	53	100	5.8	246	81	47	64	26.3
783	C/T	C/C	C/C	G/G	C/C	T/T	C/C	C/C	A/T	55	75	4.7	176	107	53	130	22.1
784	C/T	C/C	T/T	G/G	C/C	T/T	C/C	G/G	T/T	58	67	4.8	154	76	43	122	21.4
785	C/C	C/C	C/C	G/G	C/C	T/T	C/C	G/G	A/T	51	88	5.9	185	128	41	87.8	23.6
786	C/T	C/C	C/C	G/G	C/C	T/T	C/C	G/G	T/T	45	68	5.5	152	46	33	141.8	25.6
787	C/T	C/C	C/C	T/T	C/C	T/T	C/C	G/C	A/A	57	104	54	165	76	57	129	24.1
788	C/T	C/C	C/C	G/G	C/C	T/T	C/C	G/G	A/T	56	79	4.5	246	59	47	139	23.5
789	C/T	C/C	C/C	G/G	C/C	T/T	C/C	G/G	A/T	54	89	4.7	176	90	53	99	25.6
790	C/T	C/C	C/T	G/T	C/C	T/T	C/C	G/G	A/A	65	81	5.1	154	108	43	64	28
791	C/T	C/T	C/T	G/G	C/C	T/T	C/C	G/C	T/T	51	92	5.8	185	130	41	130	24.3
792	C/T	C/C	C/C	G/T	C/C	T/T	C/C	G/G	A/T	52	84	5	152	46	33	82	22.1
793	C/T	C/C	C/C	G/T	C/C	T/T	C/C	G/G	T/T	53	76	5.7	163	76	28	120	23.2
794	C/T	C/C	C/T	G/G	C/C	C/T	C/C	G/G	A/T	56	77	3.9	171	59	50	130	21.4
795	C/T	C/C	C/T	G/T	C/C	C/T	C/C	G/C	A/T	57	87	5.5	176	90	51	113	22.3
796	C/T	C/T	C/C	G/T	C/C	T/T	C/C	G/C	A/T	50	89	4.9	197	108	43	95	21.4
797	C/T	C/T	C/C	G/T	C/C	T/T	C/C	G/G	T/T	54	110	5.7	231	130	49	116	22.3
798	C/T	C/T	C/C	G/G	C/C	T/T	C/C	G/G	T/T	51	125	5.7	212	106	57	84	21.5
799	C/T	C/C	C/T	G/T	C/C	T/T	C/C	G/G	T/T	55	94	5.6	187	121	54	103	26.3
800	T/T	C/C	C/T	G/T	C/C	T/T	C/C	G/C	A/T	80	114	5	133	137	44	121	21.6
801	C/T	C/C	C/T	G/G	C/C	T/T	C/C	G/G	A/T	29	127	4	149	128	41	118	24.3
802	C/C	C/C	C/T	T/T	C/C	T/T	C/C	G/C	A/T	63	75	5.3	145	89	43	84	23.5
803	C/C	C/T	C/C	T/T	C/C	T/T	C/C	G/G	A/T	62	89	4	176	123	41	131	25.4
804	C/C	C/T	C/C	T/T	C/C	T/T	C/C	G/C	A/T	63	90	4.9	189	75	39	101	23.5
805	C/C	C/C	C/C	G/G	C/C	T/T	C/C	G/G	A/T	46	98	5.9	165	132	50.8	137	21.3
806	C/C	C/C	C/T	T/T	C/C	T/T	C/C	C/C	T/T	42	87	5.6	132	67	41	120	25.3
807	C/C	C/C	C/C	T/T	C/C	T/T	C/C	G/G	A/A	49	96	5.1	198	128	54	87.9	25.6
808	C/T	C/C	C/C	G/G	C/C	T/T	C/C	G/C	T/T	45	105	4.3	162	132	54	134	21.4
809	C/C	C/C	C/T	T/T	C/C	C/T	C/C	G/G	A/A	62	97	4	189	67	42.9	88	23.4
810	C/T	C/C	C/C	T/T	C/C	T/T	C/C	G/G	A/T	15	102	4.8	191	124	43	130	21.3
811	C/T	C/C	T/T	T/T	C/C	T/T	C/C	G/G	A/T	22	120	4	179	74	39	79.8	24.1
812	T/T	C/T	C/C	G/G	C/C	T/T	C/C	G/G	A/A	36	98	5.8	176	128	54.2	92	22.3
813	C/C	C/T	C/C	G/G	C/C	C/T	C/C	G/C	T/T	51	76	5.3	186	146	45	90	20.1
814	C/T	C/T	C/C	T/T	C/C	T/T	C/C	G/C	A/A	56	100	4.8	123	98	52	117	20.5
815	C/T	C/T	C/T	G/G	C/C	T/T	C/C	G/G	A/T	58	75	4.8	123	123	53	115	24.5
816	T/T	C/C	C/T	G/T	C/C	C/T	C/C	G/G	A/T	42	67	4.6	132	146	55	115	23.2
817	C/C	C/C	C/T	G/G	C/C	T/T	C/C	G/G	A/A	20	88	4.8	145	132	43	103.8	22.1
818	C/C	C/C	C/C	G/G	C/C	T/T	C/C	G/G	A/T	65	98	4.9	187	97.9	47	94	24.3
819	C/C	C/C	C/C	G/G	C/C	T/T	C/C	G/G	A/T	65	100	3.9	165	123	57	100	21.3
820	C/T	C/C	C/T	G/G	C/C	T/T	C/C	G/C	A/A	34	65	3.8	246	75	47	77	23.1
821	C/C	C/T	C/T	G/T	C/C	T/T	C/C	G/G	A/A	62	76	4.8	176	132	53	73	22.3
822	C/C	C/C	C/T	G/T	C/C	C/T	C/C	G/C	T/T	61	78	6.5	141	67	42	139	20.1
823	C/T	C/C	C/C	G/T	C/C	C/T	C/C	G/G	A/T	29	81	5.3	132	128	41	99	20.3
824	C/C	C/C	C/C	G/T	C/C	C/T	C/C	G/C	A/T	42	72	5.7	198	126	54	64	24.3
825	T/T	C/C	C/C	G/G	T/C	T/T	C/C	G/G	A/T	25	82	5.6	182	89	35	130	25
826	C/C	C/C	C/T	G/T	C/C	T/T	C/C	G/G	A/T	30	73	5.3	150	132	41	82	24
827	C/C	C/C	C/T	G/T	C/C	T/T	C/C	G/C	A/T	46	97	5.4	150	129.6	41	120	23.5
828	T/T	C/C	C/C	T/T	T/C	T/T	C/C	G/G	A/T	68	76	5.9	130	128	36	130	25.3
829	T/T	C/T	C/T	G/T	C/C	T/T	C/C	G/G	T/T	32	94	5.8	123	126	52	113	21.5
830	C/C	C/T	C/C	G/T	C/C	C/T	C/C	G/G	A/T	70	100	4.8	123	89	53	95	21.3
831	C/C	C/T	C/C	G/T	C/C	T/T	C/C	G/C	A/A	38	96	4.9	132	132	55	116	22.1
832	C/T	C/C	C/C	G/G	C/C	T/T	C/C	C/C	A/A	45	98	5.7	145	129.6	43	53	23.1
833	C/C	C/C	C/T	T/T	C/C	T/T	C/C	G/C	T/T	25	86	5.6	187	125	47	56	21.2
834	C/T	C/C	C/T	T/T	C/C	C/T	C/C	G/C	T/T	45	105	6.2	165	87	57	62	25.6
835	C/C	C/C	C/C	G/G	C/C	T/T	C/C	G/G	A/T	45	105	3.9	246	112	47	89	22.1
836	T/T	C/T	C/T	G/T	C/C	T/T	C/C	G/C	A/A	51	101	4.5	176	134	53	122	25.4
837	C/T	C/T	C/C	T/T	C/C	T/T	C/C	G/G	A/T	56	98	4	154	113	43	90	23.5
838	C/T	C/T	C/T	T/T	C/C	T/T	C/T	G/G	A/A	58	78	4.8	185	82.7	41	169	25.6
839	C/C	C/C	C/T	G/T	C/C	T/T	C/C	G/G	A/A	65	81	4	152	76.2	33	100	21.4
840	C/T	C/C	C/T	G/T	C/C	C/T	C/C	G/G	A/T	34	72	5.8	163	97	28	62	22.1
841	C/T	C/C	C/C	G/T	C/C	C/T	C/C	G/G	A/T	62	82	5.3	171	79	50	64	23.1
842	C/T	C/C	C/T	G/G	C/C	C/T	C/C	G/G	A/T	61	73	4.8	176	112	51	141	23.1
843	C/C	C/C	C/C	G/G	C/C	T/T	C/C	G/C	A/T	29	97	4.8	197	89	43	119	20
844	C/C	C/T	C/T	G/G	C/C	T/T	C/C	G/G	A/T	42	76	4.6	231	134	49	69	25
845	C/C	C/C	C/C	G/T	C/C	T/T	C/C	G/C	T/T	25	100	5.6	212	121	57	53	25.5
846	C/T	C/C	C/T	G/G	C/C	T/T	C/C	G/G	A/T	30	75	5.5	187	67	54	56	24
847	C/C	C/C	C/C	G/G	C/C	T/T	C/C	G/C	A/A	46	67	5.8	133	78	44	62	24.5
848	C/C	C/C	C/C	G/T	C/C	T/T	C/C	G/G	T/T	68	88	4.9	149	134	41	89	26.3
849	C/C	C/C	C/C	T/T	C/C	T/T	C/T	G/C	A/T	32	98	5.8	145	67	43	122	22.1
850	C/C	C/C	C/C	G/G	C/C	T/T	C/C	G/C	A/T	70	100	4.6	176	128	41	90	21.4
851	C/C	C/C	C/C	G/G	C/C	T/T	C/C	G/C	A/T	38	65	5.3	197	126	43	169	20.5
852	C/C	C/T	C/T	G/G	C/C	T/T	C/C	G/G	A/T	42	76	5	231	89	49	100	24.5
853	C/T	C/T	T/T	G/G	C/C	T/T	C/C	G/C	A/T	47	87	5.6	212	132	57	123	23.2
854	T/T	C/C	C/C	G/G	C/C	T/T	C/C	G/C	T/T	65	102	4.7	187	129.6	54	65	22.1
855	C/C	C/C	C/C	T/T	C/C	C/T	C/T	G/G	T/T	54	98	5.1	133	125	44	122	24.3
856	C/C	C/C	C/T	T/T	C/C	T/T	C/C	C/C	A/T	53	86	5.8	149	87	41	127	21.3
857	C/C	C/C	C/T	G/G	C/C	T/T	C/C	G/C	A/T	55	92	5	145	112	43	122	23.1
858	C/T	C/T	C/C	G/T	C/C	T/T	C/C	G/G	A/T	58	73	5.7	176	134	41	78	22.3
859	C/T	C/T	C/C	G/T	C/C	T/T	C/C	G/G	A/T	51	69	3.9	186	113	49	100	20.1
860	C/C	C/T	C/T	T/T	C/C	T/T	C/C	G/G	A/T	45	93	5.5	187	82.7	46	123	20.3
861	C/C	C/C	C/C	G/T	C/C	C/T	C/C	G/G	T/T	57	106	4.9	123	76.2	52	65	24.3
862	C/T	C/C	C/T	T/T	C/C	C/T	C/C	G/G	A/T	56	76	5.7	123	97	53	122	25
863	C/C	C/C	C/T	G/T	C/C	T/T	C/T	G/G	A/T	54	98	5.7	132	79	55	127	24
864	C/C	C/C	C/C	T/T	C/C	T/T	C/C	G/G	A/T	65	85	5.6	145	112	43	122	23.5
865	C/C	C/C	T/T	G/G	C/C	T/T	C/C	G/G	T/T	51	101	5	187	89	47	101	22.1
866	C/C	C/C	C/C	G/G	C/C	T/T	C/C	G/G	A/T	52	92	4	165	134	57	107	20.4
867	C/T	C/T	C/C	T/T	C/C	T/T	C/C	G/G	A/T	53	83	5.3	246	121	47	137	24
868	C/T	C/C	C/C	T/T	C/C	T/T	C/C	G/C	A/A	54	87	4	176	67	53	169	25.3
869	C/C	C/C	C/T	G/T	C/C	C/T	C/C	G/G	A/T	57	85	4.9	187	78	35	139	24.5
870	C/C	C/C	C/T	G/T	C/C	C/T	C/T	G/C	A/T	22	94	5.9	134	134	42	107	25.5
871	C/C	C/C	C/C	G/T	C/C	C/T	C/C	G/C	A/A	52	76	5.6	189	67	41	79.8	23.5
872	C/T	C/C	C/C	G/T	C/C	T/T	C/C	G/C	A/A	31	68	5.7	190	75	49	92	25.3
873	C/C	C/C	C/C	G/T	C/C	C/T	C/C	G/C	T/T	35	104	5.6	132	64	41	90	21.5
874	C/C	C/C	C/C	G/T	C/C	T/T	C/C	G/C	T/T	48	79	6.2	109	89	51	117	21.3
875	C/C	C/C	C/T	G/T	C/C	T/T	C/C	G/G	A/A	8	89	3.9	246	90	47	115	22.1
876	C/C	C/C	C/T	T/T	C/C	T/T	C/C	G/G	A/A	36	81	4.5	176	147	53	115	23.1
877	C/C	C/C	C/C	T/T	C/C	C/T	C/C	G/G	T/T	50	92	4	141	112	42	103.8	21.2
878	C/C	C/C	C/C	G/G	C/C	C/T	C/C	G/G	A/T	36	84	4.8	132	143	41	94	25.6
879	C/C	C/C	C/T	G/G	C/C	T/T	C/T	C/C	A/T	18	76	4	198	132	54	100	22.1
880	C/T	C/C	C/T	G/G	C/C	T/T	C/C	G/G	A/T	27	77	5.8	182	87	35	77	25.4
881	C/C	C/C	C/T	G/G	C/C	T/T	C/C	G/G	A/T	50	87	5.3	150	68	41	73	23.5
882	C/T	C/C	C/T	G/G	C/C	T/T	C/C	G/G	A/T	42	89	4.8	150	98	41	139	25.6
883	C/T	C/C	C/T	G/T	T/C	C/T	C/C	G/G	A/T	20	110	4.8	130	113	36	99	21.4
884	C/T	C/C	C/T	G/G	C/C	T/T	C/C	G/G	A/A	65	125	4.6	123	121	52	64	22.1
885	C/C	C/T	C/T	G/T	C/C	T/T	C/T	G/G	A/T	65	94	5.6	123	124	53	130	23.1
886	C/C	C/T	C/T	G/T	C/C	T/T	C/C	G/G	A/T	34	114	5.5	132	135	55	169	23.1
887	C/T	C/C	C/T	G/G	T/C	C/T	C/C	G/G	A/T	62	127	5.8	145	137	43	100	20
888	T/T	C/C	C/T	G/G	T/C	C/T	C/C	G/G	A/A	61	75	4.9	187	117	47	62	25
889	C/C	C/C	C/C	G/T	T/C	T/T	C/C	G/G	A/A	29	89	5.8	165	97	57	64	23.5
890	C/T	C/C	C/T	G/T	C/C	T/T	C/C	G/G	A/A	42	90	4.6	246	79	47	130	21.3
891	T/T	C/C	C/T	G/T	C/C	T/T	C/C	G/G	A/A	25	98	5.3	176	86	53	122	25.3
892	C/T	C/C	C/T	G/T	C/C	T/T	C/T	G/C	A/A	30	125	5	154	121	43	87.8	25.6
893	C/T	C/C	C/T	T/T	C/C	T/T	C/C	G/G	T/T	46	94	5.6	185	67	41	141.8	21.4
894	C/C	C/T	C/T	G/G	T/C	C/T	C/C	G/G	A/T	68	114	4.7	152	78	33	129	23.4
895	C/T	C/T	C/T	G/G	C/C	T/T	C/C	G/G	A/T	72	127	5.1	163	134	28	139	22.4
896	C/T	C/T	C/T	G/T	C/C	T/T	C/C	G/C	A/A	38	75	5.8	171	98	50	99	21.5
897	C/T	C/C	C/T	G/G	C/C	T/T	C/C	G/G	A/A	51	89	5.6	176	123	51	64	23.5
898	C/C	C/C	C/T	G/T	C/C	T/T	C/C	G/G	T/T	55	90	5.3	197	114	43	130	21.6
899	T/T	C/C	C/T	G/T	C/C	T/T	C/C	G/G	A/T	80	98	5.4	176	98	53	82	25.3
900	C/T	C/C	C/T	G/T	C/C	T/T	C/T	G/G	A/T	29	87	5.9	154	89	43	120	24.3
901	C/C	C/T	C/T	T/T	T/C	C/T	C/C	G/C	A/T	63	96	5.8	185	76	41	130	25.5
902	C/C	C/C	C/T	G/G	C/C	T/T	C/C	G/G	A/A	62	98	4.8	152	117	33	113	24.4
903	C/C	C/T	C/T	G/G	C/C	T/T	C/C	G/G	A/A	63	86	4.9	163	121	28	95	23.5
904	C/C	C/T	C/T	G/T	C/C	T/T	C/C	G/G	A/T	46	105	5.7	171	91	50	116	25.3
905	C/T	C/T	C/T	G/T	C/C	T/T	C/C	G/G	A/T	42	97	5.6	176	69	51	84	21.5
906	C/T	C/C	C/T	T/T	C/C	T/T	C/C	G/C	A/A	49	102	6.2	197	67	43	123	21.3
907	C/C	C/C	C/T	G/T	T/C	C/T	C/C	G/G	A/A	54	120	5.3	231	120	49	65	22.1
908	C/C	C/C	C/T	G/T	C/C	T/T	C/T	G/G	A/A	65	98	4	212	87	57	122	23.1
909	C/T	C/C	C/T	G/G	C/C	T/T	C/C	G/G	A/T	51	76	4.9	187	76	54	127	21.2
910	T/T	C/T	C/T	G/G	C/C	T/T	C/C	G/G	T/T	52	100	5.9	133	92	44	122	25.6
911	C/T	C/T	C/T	G/T	C/C	C/T	C/C	G/G	A/T	53	75	5.6	149	121	41	78	22.1
912	C/T	C/C	C/T	G/G	C/C	C/T	C/C	G/C	A/T	54	67	5.7	145	86	43	72	25.4
913	C/T	C/T	C/T	G/G	C/C	T/T	C/C	G/G	A/T	57	88	5.6	176	67	41	75	23.5
914	C/T	C/C	C/T	G/T	C/C	T/T	C/C	G/G	A/T	22	98	6.2	197	75	43	102	25.6
915	C/T	C/T	C/T	G/G	T/C	C/T	C/C	G/G	T/T	52	100	3.9	231	64	49	43	21.4
916	C/C	C/T	C/T	G/T	C/C	T/T	C/T	G/G	A/T	31	65	4.5	212	89	57	114	22.1
917	C/T	C/C	C/T	G/T	C/C	T/T	C/C	G/G	T/T	35	76	4	187	90	54	676	23.1
918	C/C	C/C	C/T	G/T	T/C	T/T	C/C	G/G	T/T	48	78	4.8	133	147	44	114	23.1
919	C/C	C/C	C/C	G/G	C/C	C/T	C/C	G/G	A/A	8	85	4	149	112	41	50	20
920	C/T	C/C	C/T	G/G	C/C	C/T	C/C	G/G	A/T	36	97	5.8	145	69	43	96	25
921	C/C	C/C	C/T	G/T	C/C	C/T	C/C	G/C	A/T	50	91	5.3	132	67	55	130	25.5
922	C/T	C/C	C/C	G/T	C/C	C/T	C/C	G/G	A/A	36	76	4.8	145	120	43	103	24
923	C/T	C/C	C/T	G/T	C/C	C/T	C/C	G/G	A/A	18	87	5.3	187	87	47	106	24.5
924	C/T	C/T	C/C	G/G	C/C	T/T	C/C	G/G	A/A	27	86	5.4	165	76	57	101	26.3
925	C/T	C/T	C/T	G/G	C/C	T/T	C/C	G/G	A/T	50	85	5.9	246	92	47	107	22.1
926	C/T	C/C	C/C	G/T	T/C	T/T	C/T	G/G	A/A	42	67	5.8	176	121	53	137	21.4
927	C/C	C/T	C/C	G/G	C/C	C/T	C/C	G/C	A/A	20	75	4.8	141	86	42	169	23.6
928	C/C	C/C	C/C	G/T	C/C	T/T	C/C	G/G	A/T	36	73	4.9	132	67	41	116	25.6
929	C/C	C/T	C/T	G/G	C/C	T/T	C/C	G/G	T/T	51	91	5.7	198	75	54	53	24.1
930	C/C	C/C	C/C	G/G	C/C	T/T	C/C	G/G	A/T	56	104	5.6	182	64	35	56	23.5
931	C/T	C/C	C/C	G/G	C/C	C/T	C/C	G/G	T/T	58	79	6.2	150	89	41	62	25.6
932	C/T	C/T	C/C	G/T	C/C	T/T	C/C	G/G	A/T	42	89	5.3	150	90	41	89	28
933	C/C	C/C	C/C	T/T	T/C	T/T	C/C	G/C	A/T	20	81	4	130	147	36	122	24.3
934	C/C	C/C	C/T	G/G	C/C	T/T	C/C	G/G	A/T	65	92	4.9	123	112	52	90	22.1
935	C/C	C/T	C/C	G/G	C/C	C/T	C/C	G/G	T/T	65	84	5.9	123	143	53	169	23.2
936	C/T	C/C	C/C	G/G	C/C	T/T	C/T	G/G	A/T	34	76	4	132	132	55	87.8	21.4
937	C/T	C/C	C/C	G/T	C/C	T/T	C/C	G/G	A/T	62	77	4.8	145	87	43	141.8	22.3
938	C/C	C/C	C/C	G/T	C/C	C/T	C/C	G/G	A/T	53	87	4	187	68	47	129	21.4
939	C/T	C/C	C/T	G/G	T/C	C/T	C/C	G/C	A/T	54	89	5.8	165	98	57	139	22.3
940	C/C	C/T	C/C	G/G	C/C	C/T	C/C	G/G	A/A	57	110	5.3	246	113	47	99	21.5
941	T/T	C/T	C/C	G/T	C/C	C/T	C/C	G/G	T/T	22	125	4.8	176	121	53	64	26.3
942	C/T	C/C	C/C	G/G	C/C	C/T	C/C	G/G	A/T	52	94	4.8	154	124	43	130	21.6
943	C/T	C/C	C/T	G/T	C/C	T/T	C/C	G/G	A/T	51	114	4.6	185	135	41	82	24.3
944	C/T	C/C	C/C	G/T	T/C	T/T	C/C	G/G	A/A	52	127	5.6	152	137	33	120	23.5
945	C/T	C/C	C/C	G/T	C/C	C/T	C/C	G/C	A/A	53	75	5.5	163	117	28	130	25.4
946	C/C	C/T	C/C	G/T	C/C	C/T	C/C	G/G	A/A	54	88	5.8	171	97	50	113	23.5
947	C/C	C/C	C/T	G/T	C/C	C/T	C/C	G/G	A/A	57	98	4.9	176	79	51	95	21.3
948	C/C	C/C	C/C	G/T	C/C	T/T	C/T	G/G	A/T	22	100	5.8	197	86	43	101	25.3
949	C/C	C/C	C/C	T/T	T/C	T/T	C/C	G/G	A/A	52	65	4.6	231	75	49	107	21.4
950	C/C	C/T	C/C	G/T	C/C	C/T	C/C	G/G	A/T	31	76	5.8	212	69	57	137	22.1
951	C/C	C/T	C/C	G/T	C/C	T/T	C/C	G/G	A/A	35	87	4.8	187	76	54	169	23.1
952	C/T	C/C	C/T	G/T	C/C	T/T	C/C	G/C	A/A	48	102	4.9	176	141	53	139	23.1
953	C/T	C/C	C/C	G/T	T/C	C/T	C/C	G/G	A/T	38	98	5.7	154	98	43	107	20
954	C/T	C/T	C/C	G/T	C/C	C/T	C/C	G/G	A/T	36	86	5.6	185	86	41	79.8	25
955	T/T	C/C	C/C	G/T	C/C	C/T	C/C	G/G	A/T	50	92	6.2	152	81	33	92	25.5
956	C/C	C/C	C/C	G/T	C/C	T/T	C/C	G/G	A/A	36	73	5.3	163	107	28	90	24
957	T/T	C/C	C/C	G/T	T/C	T/T	C/C	G/C	A/A	18	69	4	171	76	50	117	24.5
958	C/T	C/C	C/T	G/T	C/C	C/T	C/C	G/G	A/T	27	93	4.9	176	128	51	115	26.3
959	C/T	C/C	C/C	G/T	C/C	C/T	C/C	G/G	A/A	50	106	5.9	197	46	43	53	22.1
960	C/T	C/T	C/C	G/T	C/C	T/T	C/C	G/G	A/A	42	76	4	231	76	49	56	21.4
961	C/T	C/C	C/C	G/T	C/C	T/T	C/C	G/G	A/T	50	98	4.8	212	59	57	62	20.5
962	C/T	C/C	C/C	G/T	C/C	C/T	C/T	G/G	A/T	42	79	4	187	90	54	89	24.5
963	T/T	C/C	C/C	G/T	C/C	C/T	C/C	G/C	A/A	20	89	5.8	133	108	44	122	23.2
964	C/T	C/T	C/T	G/T	T/C	T/T	C/C	G/G	A/A	36	81	5.3	149	130	41	90	22.1
965	C/C	C/T	C/C	G/T	C/C	T/T	C/C	G/G	A/A	51	92	4.8	145	106	43	169	24.3
966	C/C	C/C	C/C	G/T	C/C	C/T	C/C	G/G	A/T	56	84	4.8	176	121	41	100	21.3
967	T/T	C/C	C/C	G/T	C/C	T/T	C/C	G/G	A/A	58	76	4	189	137	39	62	23.1
968	C/C	C/C	C/C	G/T	T/C	T/T	C/C	G/G	A/A	42	77	5.3	165	128	50.8	64	22.3
969	C/T	C/C	C/C	G/T	C/C	C/T	C/C	G/G	A/T	20	87	4	132	117	41	141	20.1
970	C/T	C/C	C/C	G/T	C/C	C/T	C/C	G/G	A/A	65	89	4.9	198	121	54	119	20.3
971	C/T	C/C	C/T	G/T	C/C	C/T	C/C	G/G	A/A	65	110	5.9	162	91	54	69	24.3
972	C/C	C/T	C/T	T/T	C/C	T/T	C/C	G/C	A/T	34	125	5.6	189	69	42.9	87.8	24
973	C/T	C/C	C/T	G/T	C/C	T/T	C/C	G/G	A/A	62	94	5.7	191	67	43	141.8	24.5
974	C/T	C/T	C/C	G/T	C/C	C/T	C/C	G/G	A/A	65	114	5.6	179	120	39	129	26.3
975	C/C	C/C	C/C	G/T	C/C	C/T	C/T	G/G	A/A	65	127	6.2	176	87	54.2	139	22.1
976	C/T	C/C	C/C	G/T	C/C	T/T	C/C	G/G	A/A	34	103	3.9	186	76	45	99	21.4
977	C/T	C/C	C/C	G/T	C/C	T/T	C/C	G/G	A/T	62	95	4.5	246	92	47	64	20.5
978	C/C	T/T	C/C	G/T	T/C	C/T	C/C	G/G	A/A	53	116	4	176	121	53	130	21.4
979	C/T	C/C	C/T	G/T	C/C	C/T	C/C	G/G	A/T	65	85	5.3	165	75	50.8	99	20.3
980	C/T	C/C	C/C	T/T	C/C	C/T	C/C	G/G	A/A	54	67	3.9	132	132	41	64	24.3
981	C/T	C/C	C/C	G/T	C/C	C/T	C/C	G/C	A/T	53	75	4.7	198	67	54	130	23.6
982	C/T	C/C	C/T	G/T	T/C	C/T	C/C	G/G	T/T	55	73	3.8	162	128	54	82	21.3
983	C/T	C/T	C/C	G/T	C/C	T/T	C/C	G/G	A/A	58	83	5.2	189	126	42.9	120	22.3
984	C/T	C/C	C/C	T/T	C/C	C/T	C/T	G/G	T/T	51	76	6	191	89	43	130	24.3
985	C/C	C/C	C/C	G/T	T/C	T/T	C/C	G/G	A/T	45	77	6.3	179	132	39	113	18.9
986	C/C	C/C	C/C	G/T	C/C	T/T	C/C	G/G	A/A	57	78	5.3	197	134	49	121	16.7
987	C/T	C/C	C/C	G/T	C/C	C/T	C/C	G/G	T/T	56	108	4.2	182	113	41	118	24.3
988	C/T	C/C	C/C	G/T	C/C	C/T	C/C	G/G	A/T	54	98	4.7	143	82.7	42	84	18.7
989	C/T	C/C	C/C	G/T	C/C	C/T	C/C	G/C	A/A	65	108	4.8	198	76.2	51.2	131	23.6
990	C/T	C/C	C/C	G/T	T/C	T/T	C/C	G/G	T/T	51	76	4.8	178	97	57	101	22.3
991	C/T	C/T	C/C	G/T	T/C	T/T	C/C	G/G	A/A	52	87	3.6	198	79	51	137	24.5
992	C/T	C/C	C/T	G/T	C/C	C/T	C/C	G/G	A/A	53	71	5.2	186	112	43	120	22.3
993	C/T	C/C	C/T	G/T	C/C	T/T	C/C	G/C	A/T	56	94	5.8	175	89	43.2	87.9	24.5
994	C/T	C/C	C/T	G/T	C/C	T/T	C/C	G/G	A/A	57	109	4.7	160	134	45	134	19
995	C/T	C/C	C/T	G/T	C/C	C/T	C/C	G/G	T/T	50	87	4.8	154	121	42	88	18.7
996	C/T	C/C	C/C	T/T	C/C	C/T	C/C	G/G	T/T	51	93	5.9	198	67	54	130	19.8
997	C/C	C/T	C/C	G/T	T/C	C/T	C/C	G/G	A/A	55	71	5.5	187	78	32	139	20.8
998	C/T	C/C	C/C	G/T	T/C	C/T	C/C	G/C	A/T	80	78	54	165	134	43	95	23.9
999	C/T	C/C	C/C	G/T	C/C	T/T	C/C	G/G	T/T	29	67	5.8	132	134	55	130	25
1000	C/C	C/C	C/T	G/T	C/C	T/T	C/C	G/G	A/A	63	75	5.3	145	113	43	139	25.5
1001	C/C	C/C	C/T	G/T	C/C	C/T	C/C	G/G	T/T	62	73	4.8	187	82.7	47	95	24
1002	T/T	C/C	C/C	G/T	T/C	T/T	C/T	G/G	A/T	63	91	4.8	165	76.2	57	125	24.5
1003	C/C	C/T	C/C	G/T	C/C	T/T	C/C	G/G	A/A	46	104	4.6	246	97	47	135	26.3
1004	C/C	C/C	C/C	G/T	C/C	C/T	C/C	G/G	T/T	42	79	5.6	176	79	53	140	22.1
1005	C/C	C/C	C/T	T/T	C/C	C/T	C/C	G/G	A/T	49	89	5.5	154	112	43	89	21.4
1006	C/T	C/C	C/T	G/T	C/C	C/T	C/C	G/C	T/T	45	81	5.8	185	89	41	141	20.5
1007	C/T	C/C	C/T	G/T	T/C	C/T	C/C	G/G	A/A	62	92	4.9	152	134	33	119	24.5
1008	C/T	C/C	C/C	G/T	C/C	C/T	C/C	G/G	A/T	15	84	5.8	163	121	28	69	23.2
1009	C/T	C/C	C/C	G/T	C/C	C/T	C/C	G/G	A/A	22	76	4.6	171	67	50	53	22.1
1010	C/T	C/C	C/C	G/T	C/C	T/T	C/C	G/G	A/T	36	77	5.3	176	78	51	56	24.3
1011	T/T	C/C	C/C	G/T	T/C	C/T	C/T	G/G	T/T	45	87	5	197	134	43	62	21.3
1012	C/C	C/T	C/T	G/T	C/C	C/T	C/C	G/G	A/A	66	89	5.6	231	98	49	89	23.1
1013	C/C	C/T	C/T	G/T	C/C	C/T	C/C	G/G	A/T	31	110	4.6	212	123	57	122	22.3
1014	C/C	C/C	C/C	G/T	C/C	C/T	C/C	G/G	T/T	11	125	4.2	187	114	54	90	20.1
1015	C/C	C/C	C/C	G/T	C/C	T/T	C/C	G/G	A/T	44	94	4.8	133	98	44	169	20.3
1016	C/T	C/C	C/C	G/T	C/C	T/T	C/C	G/C	T/T	20	65	5.3	197	126	43	169	20.5
1017	C/T	C/T	C/T	G/T	C/C	C/T	C/C	G/G	A/A	22	76	5	231	89	49	100	24.5
1018	C/T	C/C	C/T	G/T	T/C	C/T	C/T	G/G	A/A	40	87	5.6	212	132	57	123	23.2
1019	C/T	C/C	C/C	T/T	T/C	C/T	C/C	G/G	A/T	25	102	4.7	187	129.6	54	65	22.1
1020	C/T	C/C	C/C	G/T	T/C	T/T	C/C	G/C	A/A	22	98	5.1	133	125	44	122	24.3
1021	C/T	C/C	C/C	G/T	T/C	T/T	C/C	G/G	T/T	59	86	5.8	149	87	41	127	21.3
1022	C/C	C/C	C/T	G/T	C/C	T/T	C/C	G/G	T/T	55	92	5	145	112	43	122	23.1
1023	C/C	C/T	C/T	G/T	C/C	C/T	C/C	G/G	A/T	67	73	5.7	176	134	41	78	22.3
1024	C/T	C/C	C/T	G/T	T/C	C/T	C/C	G/G	A/A	19	69	3.9	186	113	49	100	20.1
1025	C/T	C/C	C/T	G/T	T/C	C/T	C/C	G/G	A/A	44	98	5.8	150	79	41	56	22.1
1026	C/T	C/C	C/C	G/T	C/C	C/T	C/C	G/C	A/A	59	78	5.7	130	86	36	62	23.1
1027	C/T	C/C	C/C	G/T	C/C	C/T	C/T	G/G	A/T	24	81	3.9	123	75	52	89	23.1
1028	C/C	C/T	C/C	G/T	C/C	C/T	C/C	G/G	T/T	45	72	4.8	123	69	53	122	20
1029	C/C	C/C	C/T	G/T	T/C	C/T	C/C	G/G	T/T	45	82	5.3	132	76	55	90	25
1030	T/T	C/C	C/T	G/T	T/C	C/T	C/C	G/G	T/T	50	73	4.8	145	141	43	169	25.5
1031	C/T	C/C	C/T	G/T	C/C	T/T	C/C	G/G	A/T	45	97	3.6	187	98	47	100	24
1032	C/T	C/T	C/C	G/T	T/C	T/T	C/C	G/G	A/A	62	76	5.2	165	86	57	62	24.5
1033	C/T	C/C	C/C	T/T	T/C	C/T	C/C	G/G	A/A	42	100	5.8	246	81	47	64	26.3
1034	C/C	C/C	C/C	G/T	T/C	C/T	C/T	G/C	A/A	26	75	4.7	176	107	53	130	22.1
1035	C/C	C/T	C/C	G/T	T/C	C/T	C/C	G/G	A/T	64	67	4.8	154	76	43	122	21.4
1036	C/T	C/C	C/T	G/T	T/C	T/T	C/C	G/G	T/T	42	88	5.9	185	128	41	87.8	23.6
1037	C/C	C/C	C/T	G/T	T/C	C/T	C/C	G/G	T/T	20	68	5.5	152	46	33	141.8	25.6
1038	C/C	C/T	C/T	G/T	T/C	C/T	C/C	G/G	A/T	10	104	54	165	76	57	129	24.1
1039	C/T	C/C	C/C	G/T	T/C	C/T	C/C	G/G	T/T	60	79	4.5	246	59	47	139	23.5
1040	C/C	C/C	C/C	G/T	T/C	T/T	C/C	G/G	A/A	60	89	4.7	176	90	53	99	25.6
1041	C/C	C/C	C/C	G/T	T/C	T/T	C/T	G/C	A/A	43	81	5.1	154	108	43	64	28
1042	C/C	C/T	C/C	G/T	T/C	C/T	C/C	G/G	A/T	65	92	5.8	185	130	41	130	24.3
1043	C/T	C/C	C/T	T/T	T/C	C/T	C/C	G/G	T/T	47	78	54	165	134	43	95	23.9
1044	C/T	C/C	C/T	T/T	T/C	C/T	C/C	G/G	T/T	68	85	4.5	187	98	42	125	24.3
1045	T/T	C/C	C/T	G/T	T/C	C/T	C/C	G/G	A/A	42	93	4.7	209	123	49	135	22.1
1046	C/T	T/T	C/C	G/T	T/C	C/T	C/C	G/G	T/T	37	80	5.1	198	114	35	140	24.3
1047	C/C	C/C	C/C	G/T	T/C	C/T	C/C	G/G	A/T	49	70	5.8	145	98	36	89	25.2
1048	C/C	C/C	C/C	G/T	T/C	C/T	C/C	G/G	T/T	42	104	5	213	89	54	141	23.1
1049	C/C	C/C	T/T	G/T	T/C	C/T	C/T	G/C	A/T	47	86	5.7	187	76	51	119	22.1
1050	C/T	C/C	T/T	G/T	T/C	C/T	C/C	G/G	A/A	65	75	3.9	145	117	49	72	22.4
1051	T/T	C/C	C/C	G/T	T/C	T/T	C/C	G/G	T/T	54	89	5.5	132	121	41	39	21.4
1052	C/C	C/C	C/C	G/T	T/C	T/T	C/C	G/G	A/A	53	90	4.9	109	91	51	39	19.8
1053	C/C	C/T	C/C	T/T	T/C	T/T	C/C	G/G	A/T	65	76	4.6	231	134	49	69	20.3
1054	C/C	C/C	C/C	G/T	T/C	C/T	C/C	G/C	A/A	51	100	5.6	212	121	57	53	22
1055	C/T	C/C	C/T	G/T	T/C	C/T	C/T	G/G	T/T	52	75	5.5	187	67	54	56	24.5
1056	C/T	C/C	C/T	T/T	T/C	C/T	C/C	G/G	A/T	53	67	5.8	133	78	44	62	22.3
1057	T/T	C/C	C/C	G/T	T/C	T/T	C/C	G/G	A/T	54	88	4.9	149	134	41	89	24.3
1058	C/C	T/T	C/C	G/T	T/C	C/T	C/C	G/G	T/T	57	98	5.8	145	67	43	122	25
1059	C/C	C/C	C/C	T/T	T/C	T/T	C/C	G/G	A/T	22	100	4.6	176	128	41	90	24.9
1060	T/T	C/C	T/T	G/T	T/C	T/T	C/C	G/G	A/A	52	65	5.3	197	126	43	169	23.6
1061	C/T	C/C	T/T	G/T	T/C	T/T	C/C	G/C	A/A	31	76	5	231	89	49	100	26.4
1062	C/T	C/T	C/C	G/T	T/C	C/T	C/C	G/C	A/T	35	87	5.6	212	132	57	123	24.5
1063	C/T	C/C	C/C	T/T	T/C	C/T	C/C	G/G	A/A	48	102	4.7	187	129.6	54	65	22.3
1064	C/C	C/C	C/C	G/T	T/C	C/T	C/T	G/G	T/T	8	98	5.1	133	125	44	122	21.3
1065	C/C	C/C	C/C	G/T	T/C	C/T	C/C	G/G	A/T	36	86	5.8	149	87	41	127	28.9
1066	C/C	T/T	C/T	G/T	T/C	C/T	C/C	G/G	T/T	50	92	5	145	112	43	122	24.3
1067	T/T	C/C	T/T	G/T	T/C	C/T	C/C	G/C	T/T	36	76	5.2	165	86	57	62	22.3
1068	C/C	C/C	T/T	G/T	T/C	C/T	C/C	G/C	A/T	18	100	5.8	246	81	47	64	21.5
1069	C/C	C/C	C/C	G/T	T/C	C/T	C/C	G/G	A/T	27	75	4.7	176	107	53	130	20.3
1070	T/T	C/T	C/C	T/T	T/C	C/T	C/C	G/G	A/T	50	67	4.8	154	76	43	122	21.5
1071	C/T	C/C	C/C	T/T	T/C	T/T	C/C	G/G	T/T	42	88	5.9	185	128	41	87.8	25.1
1072	C/T	C/C	C/T	G/T	T/C	T/T	C/C	G/G	A/A	20	68	5.5	152	46	33	141.8	24.6
1073	C/C	C/C	C/T	T/T	T/C	C/T	C/C	G/G	A/T	36	104	54	165	76	57	129	23
1074	C/C	C/T	C/C	G/T	T/C	C/T	C/C	G/C	T/T	51	79	4.5	246	59	47	139	20
1075	T/T	C/C	C/C	T/T	T/C	C/T	C/T	G/C	A/A	56	89	4.7	176	90	53	99	21.3
1076	T/T	C/C	C/C	G/T	T/C	T/T	C/C	G/G	A/T	55	81	5.1	154	108	43	64	24.3
1077	C/T	C/C	C/T	T/T	T/C	T/T	C/C	G/G	A/T	58	92	5.8	185	130	41	130	26.3
1078	C/T	C/C	C/T	T/T	T/C	C/T	C/C	G/G	A/T	52	84	5	152	46	33	82	27.3
1079	C/C	C/C	C/C	T/T	T/C	C/T	C/C	G/G	A/A	65	76	5.7	163	76	28	120	24.8
1080	C/C	T/T	C/C	T/T	T/C	T/T	C/C	G/G	T/T	47	77	3.9	171	59	50	130	24.4
1081	T/T	C/C	C/C	G/T	T/C	T/T	C/C	G/G	A/T	68	87	5.5	176	90	51	113	22.3
1082	T/T	C/C	T/T	T/T	T/C	C/T	C/C	G/C	A/A	42	89	4.9	197	108	43	95	20.3
1083	C/C	C/C	T/T	G/T	T/C	C/T	C/C	G/G	T/T	37	110	5.7	231	130	49	116	21.3
1084	C/C	C/T	C/T	T/T	T/C	C/T	C/C	G/G	A/A	49	125	5.7	212	106	57	84	24.1
1085	C/C	C/C	C/C	T/T	T/C	C/T	C/T	G/G	A/T	42	94	5.6	187	121	54	103	22.3
1086	T/T	C/C	C/C	G/T	T/C	T/T	C/C	G/G	T/T	47	114	5	133	137	44	121	20.1
1087	C/T	C/C	C/C	T/T	T/C	T/T	C/C	G/C	A/A	65	127	4	149	128	41	118	20.5
1088	C/T	C/T	C/C	G/T	T/C	C/T	C/C	G/G	A/T	54	75	5.3	145	89	43	84	24.5
1089	C/C	C/C	C/C	G/T	T/C	C/T	C/C	G/G	A/T	53	89	4	176	123	41	131	23.2
1090	C/C	C/C	C/T	T/T	T/C	T/T	C/C	G/G	T/T	55	90	4.9	189	75	39	101	22.1
1091	T/T	T/T	C/T	G/T	T/C	C/T	C/C	G/G	A/T	58	98	5.9	165	132	50.8	137	24.3
1092	C/C	C/C	C/C	T/T	T/C	C/T	C/C	G/C	A/A	51	87	5.6	132	67	41	120	21.3
1093	C/C	C/C	C/C	T/T	T/C	T/T	C/C	G/G	T/T	45	96	5.1	198	128	54	87.9	23.1
1094	C/C	C/C	C/C	G/T	T/C	T/T	C/C	G/G	A/T	57	105	4.3	162	132	54	134	22.3
1095	C/T	C/T	C/T	T/T	T/C	C/T	C/C	G/G	A/A	56	97	4	189	67	42.9	88	20.1
1096	C/C	C/C	C/T	G/T	T/C	C/T	C/C	G/G	T/T	54	102	4.8	191	124	43	130	20.3
1097	C/C	C/C	C/C	G/T	T/C	C/T	C/T	G/G	A/T	25	85	3.8	149	76	41	92	24.3
1098	T/T	C/C	C/C	T/T	T/C	C/T	C/C	G/C	A/A	28	94	3.1	145	59	43	90	25
1099	T/T	C/C	C/C	G/T	T/C	T/T	C/C	G/G	T/T	74	76	3.9	176	90	41	117	24
1100	C/T	C/T	C/T	T/T	T/C	T/T	C/C	G/G	A/T	55	68	5	186	108	49	115	23.5
1101	C/T	C/C	C/T	T/T	T/C	C/T	C/C	G/G	A/A	75	104	5.4	187	130	46	115	22.1
1102	C/C	C/C	C/C	T/T	T/C	C/T	C/C	G/G	A/A	59	79	5	158	106	53	103.8	20.4
1103	C/C	C/C	C/C	G/T	T/C	C/T	C/C	G/C	A/T	56	89	5.6	154	121	35	94	24
1104	C/C	C/C	C/T	T/T	T/C	C/T	C/C	G/G	A/T	51	81	5.5	156	137	57	100	25.3
1105	C/C	C/T	C/C	G/T	T/C	T/T	C/C	G/G	T/T	40	92	3.7	154	128	51	77	24.5
1106	C/T	C/T	C/C	T/T	T/C	T/T	C/C	G/G	A/T	30	84	5.5	145	89	54	73	25.5
1107	T/T	C/C	C/T	T/T	T/C	C/T	C/C	G/G	A/A	60	76	6	189	123	39	139	24
1108	T/T	C/C	C/C	G/T	T/C	T/T	C/C	G/C	A/A	35	77	5.5	165	75	50.8	99	24.5
1109	C/C	C/C	C/C	G/T	T/C	T/T	C/T	G/G	A/T	34	87	5.2	132	132	41	64	26.3
1110	C/C	C/C	C/T	T/T	T/C	C/T	C/C	G/G	A/A	45	89	4	198	67	54	130	22.1
1111	C/T	T/T	C/C	T/T	T/C	C/T	C/C	G/G	T/T	57	110	5.3	162	128	54	82	21.4
1112	C/C	C/C	C/C	T/T	T/C	C/T	C/C	G/G	A/T	58	125	5.1	189	126	42.9	120	23.6
1113	C/C	C/C	C/C	T/T	T/C	C/T	C/C	G/G	A/A	48	94	5.2	191	89	43	130	25.6
1114	T/T	C/T	C/T	G/T	T/C	C/T	C/C	G/G	T/T	59	114	4	179	132	39	113	24.1
1115	C/C	C/C	C/T	T/T	T/C	T/T	C/C	G/G	A/T	54	127	3.9	176	129.6	54.2	95	23.5
1116	C/C	C/C	C/C	G/T	T/C	T/T	C/C	G/C	A/A	65	75	5.1	186	125	45	116	25.6
1117	C/T	C/C	C/C	T/T	T/C	T/T	C/C	G/C	A/T	57	89	4.5	123	86	52	53	28
1118	T/T	C/C	C/C	G/T	T/C	C/T	C/C	G/G	A/T	76	90	4.3	123	67	53	56	24.3
1119	C/C	C/T	C/T	T/T	T/C	C/T	C/C	G/G	T/T	43	98	5.7	132	75	55	62	22.1
1120	C/C	C/T	C/C	G/T	T/C	C/T	C/C	G/G	A/T	54	87	4.3	145	64	43	89	23.2
1121	C/C	C/C	C/C	T/T	T/C	C/T	C/T	G/G	A/A	30	96	6.2	187	89	47	122	21.4
1122	T/T	C/C	C/C	T/T	T/C	C/T	C/C	G/G	A/A	17	98	5.3	165	90	57	90	22.3
1123	T/T	C/C	C/T	T/T	T/C	T/T	C/C	G/G	A/T	65	86	5.4	246	147	47	169	21.5
1124	C/C	C/C	C/T	G/T	T/C	T/T	C/C	G/G	A/T	75	105	5	176	112	53	100	26.3
1125	C/C	C/C	C/C	T/T	T/C	C/T	C/C	G/C	A/A	41	97	6.3	141	183	42	62	21.6
1126	C/C	C/C	C/C	T/T	T/C	C/T	C/C	G/G	A/T	22	102	5.2	132	132	41	64	24.3
1127	T/T	C/C	C/C	T/T	T/C	C/T	C/C	G/G	A/A	59	120	5	198	67	54	130	23.5
1128	C/T	C/T	C/T	T/T	T/C	C/T	C/C	G/G	A/T	55	98	4	182	124	35	122	25.4
1129	C/T	C/C	C/C	T/T	T/C	T/T	C/C	G/C	A/T	67	76	3.6	150	74	41	87.8	23.5
1130	T/T	C/C	C/C	G/T	T/C	T/T	C/T	G/G	A/T	19	100	3.2	130	128	36	141.8	21.3
1131	C/C	C/C	C/T	T/T	T/C	T/T	C/C	G/G	A/T	44	75	4.2	123	146	52	129	25.3
1132	C/C	C/T	C/C	G/T	T/C	C/T	C/C	G/G	A/T	59	67	5.3	123	98	53	139	25.6
1133	T/T	C/C	C/C	T/T	T/C	C/T	C/C	G/G	A/A	24	88	5	132	123	55	99	21.4
1134	T/T	C/C	C/C	T/T	T/C	C/T	C/C	G/G	A/A	45	98	3.2	145	146	43	64	23.4
1135	C/C	C/C	C/T	G/T	T/C	C/T	C/C	G/C	A/A	45	100	3.7	187	132	47	130	22.4
1136	C/C	C/C	C/C	T/T	T/C	C/T	C/C	G/G	A/T	50	65	4.8	165	97.9	57	82	21.5
1137	T/T	C/C	C/C	T/T	T/C	C/T	C/C	G/G	A/T	45	76	5.8	246	123	47	120	23.5
1138	T/T	C/T	C/C	T/T	T/C	C/T	C/C	G/G	A/T	62	78	6.1	176	75	53	130	21.6
1139	C/C	C/C	C/T	T/T	T/C	T/T	C/C	G/G	A/T	42	81	4.4	187	132	35	113	25.3
1140	C/C	C/C	C/C	G/T	T/C	T/T	C/C	G/G	A/T	26	72	4.3	134	67	42	95	24.3
1141	C/C	C/C	C/C	T/T	T/C	T/T	C/C	G/C	A/T	64	82	5.5	189	128	41	116	25.5
1142	T/T	C/C	C/T	T/T	T/C	T/T	C/C	G/G	A/T	54	73	5	190	126	49	84	24.4
1143	T/T	C/C	C/C	T/T	T/C	C/T	C/C	G/G	A/T	30	97	4	132	89	41	103	23.5
1144	C/T	C/C	C/C	T/T	T/C	C/T	C/C	G/G	A/T	17	76	5.3	109	132	51	121	25.3
1145	C/T	C/T	C/C	G/T	T/C	C/T	C/C	G/G	A/T	65	94	4	162	129.6	34	118	21.5
1146	C/T	C/C	C/T	T/T	T/C	T/T	C/C	G/G	A/T	75	100	4.9	187	128	45	84	21.3
1147	C/T	C/C	C/C	T/T	T/C	T/T	C/C	G/G	A/T	41	85	5.9	174	126	52	131	22.1
1148	C/C	C/C	C/C	T/T	T/C	T/T	C/T	G/C	A/T	22	97	5.6	140	89	54	101	23.1
1149	C/C	C/C	C/T	T/T	T/C	C/T	C/C	G/G	A/T	59	91	5.1	165	132	42	137	21.2
1150	C/T	C/T	C/C	T/T	T/C	C/T	C/C	G/C	A/T	55	76	4.3	150	129.6	41	120	25.6
1151	C/T	C/T	C/C	T/T	T/C	T/T	C/C	G/C	A/T	67	87	4	130	125	36	87.9	21.4
1152	T/T	C/C	C/T	T/T	T/C	T/T	C/C	G/C	A/T	19	86	4.8	123	87	52	134	22.3
1153	C/C	C/C	C/C	T/T	T/C	C/T	C/C	G/C	A/T	44	85	4	123	112	53	88	22.3
1154	C/C	C/C	C/C	T/T	T/C	C/T	C/C	G/C	A/T	56	67	5.8	132	134	55	130	24.3
1155	T/T	C/T	C/C	T/T	T/C	T/T	C/C	G/C	A/T	54	75	5.3	145	113	43	139	22.1
1156	C/C	C/C	C/C	T/T	T/C	T/T	C/C	G/C	A/T	65	73	4.8	187	82.7	47	95	23.2
1157	C/C	C/C	C/C	T/T	T/C	C/T	C/C	G/C	A/A	51	91	4.8	165	76.2	57	125	21.4
